# Supplementary material for: Machine learning reveals proteome-encoded growth determinants underlying metabolic versatility of Rhodopseudomonas palustris on lignin-derived aromatics
Source: mSystems. 2026 May 7;11(6):e00383-26. doi: 10.1128/msystems.00383-26 (PMC13289028; doi:10.1128/msystems.00383-26)
Supplement: Supplemental Tables — Tables S1–S13. [file msystems.00383-26-s0002.xlsx]

## Sheet: S1-(Growth Data)
Aerobic
Acetate	Replicates (OD 660)			Ac+pCA	Replicates (OD 660)			pC	Replicates (OD 660)			Ac+Ca	Replicates (OD 660)			Ac+SF	Replicates (OD 660)			Ac+Sa	Replicates (OD 660)			Ac+Kl	Replicates (OD 660)
Time (h)	1	2	3	Time (h)	1	2	3	Time (h)	1	2	3	Time (h)	1	2	3	Time (h)	1	2	3	Time (h)	1	2	3	Time (h)	1	2	3
0	0.2	0.208	0.181	0	0.2	0.2	0.2	0	0.30851	0.24518	0.3091	0	0.261	0.215	0.216	0	0.27	0.244	0.28	0	0.2	0.2	0.2	0	0.2	0.2	0.2
4	0.29671	0.24384	0.19449	4	0.36981	0.34571	0.35627	4	0.43513	0.35946	0.39678	4	0.28088	0.25164	0.22486	4	0.27601	0.25734	0.29396	4	0.40306	0.31234	0.34878	4	0.31	0.3	0.29
8	0.35494	0.28931	0.25177	8	0.48351	0.45056	0.4213	8	0.55587	0.48032	0.56089	8	0.34999	0.28079	0.2897	8	0.33037	0.2693	0.32571	8	0.47191	0.38862	0.42524	8	0.31	0.32	0.3
12	0.48032	0.33948	0.32816	12	0.61598	0.54523	0.5456	12	0.65017	0.59673	0.67315	12	0.41276	0.34603	0.36058	12	0.41349	0.33683	0.39102	12	0.57403	0.47251	0.53372	12	0.38	0.41	0.41
16	0.56302	0.4079	0.38351	16	0.70712	0.65321	0.6501	16	0.74175	0.68331	0.76597	16	0.43144	0.39354	0.38071	16	0.53743	0.4602	0.52585	16	0.67698	0.5996	0.65046	16	0.54	0.61	0.57
20	0.55985	0.50788	0.47466	20	0.68353	0.66311	0.66462	20	0.82854	0.76207	0.84481	20	0.52835	0.46766	0.44899	20	0.68748	0.58486	0.66366	20	0.67354	0.59788	0.66165	20	0.66	0.7	0.71
24	0.55933	0.58921	0.59016	24	0.70201	0.6578	0.66462	24	0.91624	0.85626	0.94632	24	0.65654	0.58571	0.52907	24	0.78564	0.67637	0.72782	24	0.69176	0.60076	0.65438	24	0.66	0.74	0.72
28	0.57975	0.60119	0.59586	28	0.69696	0.66377	0.65532	28	1.0201	0.95265	1.0471	28	0.77029	0.69637	0.65995	28	0.87288	0.73132	0.80965	28	0.68466	0.61129	0.66165	28	0.71	0.69	0.7
32	0.57266	0.58307	0.58847	32	0.69911	0.66915	0.66128	32	1.09113	0.97397	1.05363	32	0.89893	0.80091	0.77396	32	0.97526	0.80801	0.8551	32	0.69752	0.61666	0.68005
36	0.5732	0.57811	0.58791	36	0.68913	0.65256	0.63668	36	1.08225	0.96318	1.05199	36	1.03467	0.93511	0.90382	36	1.09473	0.9153	0.8966
40	0.57866	0.58031	0.58232	40	0.7086	0.66511	0.6573	40	1.077	0.96318	1.05035	40	1.16065	1.06339	1.02528	40	1.21727	0.95526	1.02808
44	0.56461	0.57866	0.58455	44	0.69054	0.65846	0.65532	44	1.07354	0.96052	1.04872	44	1.22103	1.17349	1.15124	44	1.17609	1.03549	1.10049
48	0.56249	0.58753	0.57845	48	0.70056	0.65583	0.66395	48	1.07527	0.96052	1.0471	48	1.21389	1.16919	1.18106	48	1.18714	1.02615	1.0843
52	0.57428	0.58418	0.58343	52	0.70419	0.65846	0.64945	52	1.07527	0.96052	1.04872	52	1.21389	1.16706	1.18549	52	1.20079	1.03549	1.09502
56	0.56408	0.58697	0.59243	56	0.70933	0.6578	0.6573	56	1.07011	0.95657	1.05199	56	1.21389	1.17134	1.19222	56	1.19848	1.03865	1.08963
60	0.56302	0.58529	0.59016	60	0.69696	0.65126	0.6488	60	1.077	0.95657	1.04872	60	1.21864	1.17566	1.19449	60	1.20543	1.04183	1.09322
64	0.56942	0.58641	0.579	64	0.70274	0.65978	0.65532	64	1.07182	0.96185	1.04872	64	1.21864	1.17349	1.19906	64	1.21487	1.04664	1.09142
68	0.55775	0.58753	0.57955	68	0.69911	0.65517	0.65598	68	1.07354	0.9592	1.04548	68	1.21864	1.17783	1.19677	68	1.21013	1.04664	1.09684
72	0.56567	0.58529	0.57955	72	0.69552	0.65649	0.65664	72	1.07182	0.95788	1.0471	72	1.21864	1.17566	1.20137
76	0.56567	0.60526	0.58455	76	0.70346	0.65256	0.65862	76	1.07354	0.95788	1.0471	76	1.21864	1.17566	1.20368
80	0.56461	0.60293	0.58735					80	1.07875	0.95395	1.04548	80	1.22829	1.17783	1.20835
84	0.56621	0.60293	0.56865					84	1.07875	0.95395	1.04548	84	1.22829	1.17566	1.20835
88	0.57811	0.60878	0.58121									88	1.23074	1.17783	1.21307
												92	1.23074	1.17783	1.20835
												96	1.22829	1.18002	1.21071
												100	1.23074	1.18222	1.21545
												104	1.23567	1.18889	1.21785
												108	1.2332	1.18889	1.22025
												112	1.23816	1.18889	1.22511
												116	1.24571	1.19565	1.22511
												120	1.24318	1.19565	1.22511
												124	1.24826	1.19565	1.23249
												128	1.24826	1.20022	1.23498
												132	1.24318	1.19793	1.23498
												136	1.24066	1.19793	1.23498
												140	1.23816	1.19339	1.23748
												144	1.2332	1.18889	1.23249
												148	1.23074	1.18889	1.23498
												152	1.22829	1.19113	1.23498
Anaerobic
Acetate	Replicates (OD 660)			Ac+pCA	Replicates (OD 660)			pC	Replicates (OD 660)			Ac+Ca	Replicates (OD 660)			Ac+SF	Replicates (OD 660)			Ac+SA	Replicates (OD 660)			Ac+Kl	Replicates (OD 660)
Time (h)	1	2	3	Time (h)	1	2	3	Time (h)	1	2	3	Time (h)	1	2	3	Time (h)	1	2	3	Time (h)	1	2	3	Time (h)	1	2	3
0	0.230738	0.26228	0.292758	0	0.231093	0.258027	0.23251	0	0.2	0.2	0.2	0	0.2	0.2	0.2	0	0.2	0.2	0.2	0	0.458909	0.548218	0.50002	0	0.2	0.21	0.19
24	0.335641	0.265469	0.230029	24	0.132569	0.134696	0.139303	24	0.34	0.29	0.25	47	0.45	0.51	0.56	12	0.27	0.25	0.24	24	0.491278	0.52341	0.56263	24	0.25	0.24	0.22
48	0.311187	0.251648	0.436999	48	0.178996	0.172617	0.163757	29.25	0.63	0.59	0.38	56.75	0.75	0.69	0.78	21.5	0.55	0.5	0.45	48	0.473794	0.518921	0.496003	48	0.34	0.39	0.42
72	0.34202	0.361866	0.494057	72	0.163402	0.17049	0.173325	39.75	0.8	0.68	0.53	70	1.21	1.18	1.13	32.5	0.78	0.71	0.7	72	0.559795	0.567356	0.566647	72	0.43	0.53	0.48
96	1.36163	1.31059	1.4839	96	0.400496	0.392345	0.364347	51	1.38	1.03	0.99	81.5	1.57	1.83	1.47	40	0.76	0.82	0.76	96	0.62406	0.62217	0.60445	100	0.68	0.82	0.75
120	1.35953	1.40772	1.38504	120	0.460767	0.445883	0.409734	63.75	1.8	1.66	1.58	97.5	2.3	2.76	2.83	46	1.28	1.17	1.23	120	0.769364	0.748572	0.733451	120	1.09	1.1	1.05
144	1.85247	1.76494	1.87055	144	1.46689	1.1543	0.820814	75.25	2.5	2.28	2.33	119	2.76	2.71	2.7	58	1.12	1.05	1.11	144	1.14432	1.04532	0.965938	144	1.03	1.09	1.19
168	1.38325	1.39884	1.37722	168	1.09228	1.03487	0.762338	86.75	1.91	2.1	2	128.5	2.91	3.06	3.1	70	1.2	1.19	1.18	168	1.48667	1.39145	1.39523	168	1.36	1.36	1.31
192	1.54485	1.59553	1.62247	192	2.07291	1.65436	1.28969	99.25	2.01	2.21	1.9	149.5	3.28	3.22	3.17	82	1.22	1.12	1.14	192	2.07615	1.87344	1.78011	219	1.36	1.36	1.31
216	1.28791	1.26629	1.47256	216	1.39459	1.64727	1.30492					162.5	3.23	3.21	3.16					216	2.22122	2.22382	2.10829	287.5	1.46	1.45	1.42
240	1.41443	1.48425	1.42861	240	2.18596	2.21077	1.77663					173	3.3	3.22	3.26					240	1.69695	1.8654	1.92187	311	1.62	1.43	1.36
264	1.28012	1.36588	1.41585	264	2.08709	2.04066	1.91307													264	1.37728	1.52494	1.56511
288	1.2429	1.16565	1.25318	288	1.99565	1.96269	1.867													288	1.35885	1.49588	1.51006

## Sheet: S2-(Proteomics Data)
Condition	Oxygen	Replicate	Condition_key	Condition_key_rep	RPA0002	RPA0004	RPA0008	RPA0009	RPA0010	RPA0016	RPA0018	RPA0021	RPA0022	RPA0025	RPA0027	RPA0028	RPA0030	RPA0031	RPA0035	RPA0036	RPA0037	RPA0038	RPA0041	RPA0043	RPA0045	RPA0046	RPA0047	RPA0048	RPA0049	RPA0050	RPA0051	RPA0052	RPA0053	RPA0054	RPA0055	RPA0058	RPA0059	RPA0060	RPA0061	RPA0063	RPA0064	RPA0065	RPA0066	RPA0067	RPA0068	RPA0069	RPA0070	RPA0071	RPA0073
Ac+CA	Aerobic	1	Ac+CA_ae	Ac+CA_ae_1	28.06	25.7009	29.4428	25.4055	27.6664	26.4983	26.0931	23.7657	26.3924	26.7202	25.8255	26.0896	25.3729	24.0281	31.1265	25.3897	27.6744	20.9928	26.7716	23.3545	23.836	26.8809	25.2724	25.7956	22.7701	24.3742	27.1547	28.2283	21.5191	23.4278	19.2697	26.0539	29.4343	30.1242	25.3489	27.7161	26.9953	24.5299	27.5843	27.607	29.0503	26.5964	25.6603	25.5664	30.5816
Ac+CA	Aerobic	2	Ac+CA_ae	Ac+CA_ae_2	27.5918	25.7736	29.5587	25.4311	27.2729	26.7362	25.9638	23.2898	26.4914	26.6026	26.2866	26.0286	25.3957	23.2973	31.1265	25.5131	27.7121	20.3545	27.0491	23.2257	23.4775	27.0954	25.647	25.8848	22.4332	24.3713	27.0368	28.4108	19.859	24.0316	20.3	25.8819	29.5068	30.2937	24.8559	27.9116	27.0107	24.5951	27.5407	27.8496	29.2147	26.0995	25.4275	25.4947	30.6565
Ac+CA	Aerobic	3	Ac+CA_ae	Ac+CA_ae_3	27.8122	25.7648	29.6693	25.647	26.2237	26.6971	26.1906	23.2499	26.2761	26.5306	26.3103	26.2368	25.3609	23.6279	31.1557	25.5694	27.7812	19.859	27.1473	23.4817	23.7873	26.8809	25.5345	25.974	22.2653	23.9005	27.1122	28.3678	21.7223	23.5019	19.9829	25.7851	29.5068	30.4561	24.8425	27.8856	27.0874	24.5951	27.5039	27.7562	29.1874	26.1842	25.4535	25.5601	30.5942
Ac+CA	Aerobic	4	Ac+CA_ae	Ac+CA_ae_4	28.1332	25.863	29.6693	25.5072	26.1552	26.6242	26.0479	23.6377	26.2496	26.6172	26.2833	25.9262	25.557	23.8031	31.2974	25.3609	27.768	20.3	26.9728	23.6458	23.6309	26.7231	25.4311	26.2215	23.3256	24.5396	27.0028	28.4108	19.2101	24.0506	21.6117	26.2635	29.5233	30.3791	25.0748	27.8404	27.2859	24.8666	27.5673	27.7038	29.289	26.2077	25.355	25.5537	30.6565
Ac+CA	Aerobic	5	Ac+CA_ae	Ac+CA_ae_5	27.8496	25.7009	29.3763	25.6057	26.3283	26.9336	26.0414	23.4592	26.2468	26.824	26.453	26.0705	25.5822	23.8065	31.2055	25.5601	27.7199	19.1371	27.0267	23.3386	23.5127	26.8956	25.5856	26.0833	22.5602	24.1918	26.9567	28.4596	21.2421	23.7912	20.7044	25.8164	29.5506	30.4111	24.8136	27.7645	27.0993	25.029	27.5918	27.753	29.3032	26.2595	25.2904	25.5694	30.7972
Ac+CA	Anaerobic	1	Ac+CA_an	Ac+CA_an_1	28.073	25.1605	29.1276	25.6089	27.7238	28.5912	27.3964	23.0165	25.6769	26.5017	23.0776	26.551	25.6324	21.8211	31.7738	25.6534	27.277	21.4191	27.3917	23.0733	23.4359	27.4257	25.9158	26.2496	22.4727	24.4177	27.3721	29.6783	21.6552	23.1313	20.6711	26.8882	29.6166	29.9285	25.3347	27.3472	26.824	24.0316	27.1229	27.8255	30.5391	25.8164	25.7491	25.7617	30.3655
Ac+CA	Anaerobic	2	Ac+CA_an	Ac+CA_an_2	27.6948	25.1222	29.195	25.6908	27.5721	28.6028	27.324	22.6851	25.504	26.5017	25.24	26.7749	25.7268	21.6991	31.8465	25.6292	27.6858	22.0684	28.7207	22.7798	22.9446	27.5039	25.7887	26.2761	22.8409	23.9607	27.3122	29.8046	21.8211	23.4817	19.5679	26.7202	29.209	29.8364	24.8199	27.6363	27.0267	24.4562	27.0874	28.2037	31.1265	25.5758	25.613	25.4344	30.0843
Ac+CA	Anaerobic	3	Ac+CA_an	Ac+CA_an_3	27.8496	24.9817	29.4164	25.5694	27.3053	28.7552	27.2648	23.036	25.7491	26.8157	24.9131	26.7573	25.7207	22.3221	31.7738	25.6503	27.4547	21.0384	27.9553	23.041	22.3892	27.7038	25.7814	26.0669	23.2045	24.4147	27.166	29.8703	22.2536	23.257	20.581	26.6204	29.498	30.0153	24.4213	27.7161	26.8776	24.0035	27.0911	28.0023	30.9682	25.0993	25.7463	25.3431	30.2804
Ac+CA	Anaerobic	4	Ac+CA_an	Ac+CA_an_4	28.1576	25.3459	29.1874	25.4884	26.9256	28.353	27.5324	23.5401	25.7041	26.7326	22.7843	26.0863	25.5953	22.523	32.0643	25.5664	27.2859	20.0421	26.6506	22.6547	22.7546	27.4387	26.1687	25.7233	23.2175	24.3176	26.918	29.7264	22.1557	22.8193	19.5679	26.2368	29.7181	30.3356	25.1897	27.2688	26.4326	24.0035	26.7202	28.2331	30.8644	25.4916	25.7207	26.1936	30.2525
Ac+CA	Anaerobic	5	Ac+CA_an	Ac+CA_an_5	27.5806	24.9321	29.2221	25.8025	26.701	28.5692	27.17	22.7798	25.5072	26.5848	25.6769	26.7362	25.7335	21.4713	31.9926	25.7172	27.6197	23.1004	28.7992	22.9783	22.7993	27.6901	25.7814	26.2215	22.8042	24.3742	27.1268	29.793	20.9405	23.4237	20.7396	26.7783	29.195	29.9285	24.1252	27.5367	27.0911	24.2822	27.1734	28.0872	31.7476	25.4275	25.6805	25.3609	30.1653
Ac+KL	Aerobic	1	Ac+KL_ae	Ac+KL_ae_1	28.609	25.9431	28.733	24.7661	27.7723	27.5806	26.9145	23.7451	26.3381	26.7937	25.5694	26.3	25.3791	23.8722	31.2055	25.4603	28.1136	21.4191	26.7398	22.9694	23.6279	26.8776	25.7956	26.3418	22.7134	24.3713	27.0911	28.3722	22.9045	23.1078	21.7825	25.6842	29.4428	30.2804	24.9221	27.682	26.6825	24.3341	27.5367	27.859	29.3233	27.0565	25.7518	25.2241	30.9058
Ac+KL	Aerobic	2	Ac+KL_ae	Ac+KL_ae_2	28.2985	25.9638	28.7207	24.9559	27.3764	27.4915	26.8612	23.7998	26.2496	26.5369	25.2844	26.3071	25.7706	23.8541	31.2556	25.3399	28.065	21.5855	27.1957	23.0641	23.6123	26.8776	25.9468	26.2185	22.8457	23.8866	27.4035	28.2929	20.8718	23.5753	21.1507	26.061	29.5682	30.0153	24.9591	27.7321	27.1159	24.4428	27.3843	28.0109	29.3914	26.8692	25.504	25.4947	30.7401
Ac+KL	Aerobic	3	Ac+KL_ae	Ac+KL_ae_3	27.9881	25.9133	28.811	24.8302	27.1623	27.5003	26.8918	23.2333	26.1255	26.474	25.249	26.1655	25.5007	23.1927	31.3747	25.4275	27.9597	22.2939	27.6994	23.2427	23.6209	26.8882	26.2833	26.3036	24.8072	24.0744	27.2943	28.3382	21.3599	23.1355	21.6629	26.2077	29.6166	30.4696	24.881	27.5721	26.9029	24.7866	27.5493	28.0691	29.1685	27.1547	25.5478	25.3729	30.827
Ac+KL	Aerobic	4	Ac+KL_ae	Ac+KL_ae_4	28.3474	24.1396	28.9965	23.5401	26.3816	27.2323	26.7819	23.6163	26.5547	26.8319	25.991	25.1897	25.1253	24.9519	31.2786	25.7956	27.9978	21.7449	27.6447	23.4745	21.5776	26.9444	26.038	26.4914	20.9673	24.1218	27.1393	28.5587	22.4789	24.0414	22.7886	25.8819	29.5682	30.2937	23.4069	27.8298	25.376	23.9686	27.5407	28.1373	29.6078	26.4326	25.5664	24.9321	30.8832
Ac+KL	Aerobic	5	Ac+KL_ae	Ac+KL_ae_5	28.1774	25.7335	28.8392	24.6642	26.8047	27.3678	26.9844	23.3707	26.0639	26.6059	25.096	26.0506	26.2077	23.1574	31.2974	25.2333	28.0204	21.3683	27.5289	22.8909	23.6536	26.8501	26.0995	26.1519	21.6117	23.9314	27.3589	28.1993	21.6837	23.4817	21.5933	26.4772	29.8154	29.9547	24.8882	27.6994	27.1229	24.4989	27.2097	27.9157	29.2956	27.0267	25.7814	25.4154	30.6222
Ac+KL	Anaerobic	1	Ac+KL_an	Ac+KL_an_1	27.9157	23.6615	29.4817	22.9239	27.5209	28.5001	28.3474	23.0456	25.6805	26.9256	24.9844	25.8921	25.4091	22.6238	32.5015	25.279	27.7562	20.4668	26.3954	23.257	20.7044	27.5247	26.0965	26.1519	22.523	23.9196	26.918	30.22	22.2474	24.0414	21.7223	26.2432	30.0036	29.1276	24.3341	27.7367	25.0518	23.5609	27.5167	27.9834	31.7738	25.4055	25.4856	24.7831	30.1104
Ac+KL	Anaerobic	2	Ac+KL_an	Ac+KL_an_2	27.9116	22.4277	29.3699	23.8465	27.3964	28.353	28.6355	22.6381	25.3897	26.2724	23.2973	24.361	25.5478	22.028	32.3797	25.02	27.3509	20.6711	28.7951	21.9742	22.3103	27.2239	26.5964	26.1623	22.0163	24.3742	27.0448	29.8812	23.0876	23.9791	20.9028	27.0911	30.1242	29.3845	25.1456	27.4187	25.2461	23.1078	28.1373	27.9881	32.2853	26.402	25.8187	25.0684	29.9803
Ac+KL	Anaerobic	3	Ac+KL_an	Ac+KL_an_3	27.6237	23.9389	29.5233	23.3301	26.9222	28.06	28.3426	22.1686	25.6534	26.6278	24.7802	25.3431	25.4824	21.9524	32.2528	25.3256	27.4591	20.656	28.2473	20.6001	21.5347	27.2978	26.4359	26.2898	22.2939	24.1918	26.7202	30.1242	22.4277	24.2789	21.877	26.453	30.4111	29.6783	24.1513	27.6274	25.0803	22.4678	27.9292	28.0333	32.5855	25.3791	25.249	24.737	30.071
Ac+KL	Anaerobic	4	Ac+KL_an	Ac+KL_an_4	27.5407	24.1252	29.4738	23.8326	26.6315	27.4429	27.8896	23.0921	25.7207	26.3616	25.2724	25.132	25.2755	23.1258	32.0281	25.5822	27.4792	21.3488	27.0993	21.4617	22.035	27.2363	26.2237	26.4706	22.7332	23.8541	26.1623	30.3969	22.1172	24.4706	22.2993	26.2276	30.1653	29.6423	23.3346	27.5879	24.8425	23.2294	28.0776	27.7161	32.5855	25.2181	24.8882	24.2394	30.0282
Ac+KL	Anaerobic	5	Ac+KL_an	Ac+KL_an_5	27.6744	23.3089	29.6989	23.572	25.9058	27.6447	28.2382	22.4678	25.551	26.7398	24.9715	25.0868	25.3957	21.5933	32.2853	25.3897	27.3917	19.9539	28.06	21.082	22.1982	27.2323	26.5885	26.3177	19.9829	24.0716	26.3647	30.0951	22.4948	24.4599	22.1686	26.4055	30.1489	29.6078	23.9574	27.753	25.0518	23.8692	27.907	27.9469	32.5855	25.5788	25.3791	24.1886	30.1351
Ac+SA	Aerobic	1	Ac+SA_ae	Ac+SA_ae_1	28.1286	26.5622	29.2221	26.1362	28.195	28.1191	27.2648	23.4628	25.7298	26.2077	25.2631	25.9597	24.948	24.9911	31.4458	26.3036	27.1034	22.1686	26.0965	25.3989	23.2499	25.6255	25.8991	26.5739	23.3707	24.9251	27.041	29.6423	23.1838	21.4359	20.6131	26.1753	28.0917	31.3199	23.7912	27.0068	27.7448	25.5478	28.8219	28.3722	29.3032	27.1583	25.4573	25.3373	31.5798
Ac+SA	Aerobic	2	Ac+SA_ae	Ac+SA_ae_2	26.7326	26.6438	29.0988	26.1255	25.1253	28.2641	27.5918	22.2653	26.1519	26.2468	25.0748	26.1753	24.7307	24.178	31.2974	26.3103	27.0993	21.5612	27.3084	25.4764	23.836	25.8562	26.2432	26.7679	22.3326	24.8038	26.8529	29.9169	23.5525	21.4191	22.0684	26.1447	28.0061	31.4237	22.8814	26.8956	27.7812	25.6603	28.5861	28.4265	29.0432	26.3647	25.4535	25.2303	31.5194
Ac+SA	Aerobic	3	Ac+SA_ae	Ac+SA_ae_3	27.8351	26.5151	29.0503	25.9943	27.4108	27.9927	27.1311	22.8635	25.903	26.4607	25.4442	25.923	24.2789	24.9384	31.2974	26.3283	27.2819	22.1557	26.69	24.8971	24.0825	25.6603	26.1519	26.7645	21.7529	24.8425	26.7326	29.4255	22.7546	21.1168	22.0094	26.1721	28.073	31.1557	23.4033	27.1919	27.7075	25.0324	28.3181	28.2237	29.4738	26.474	25.206	25.1423	31.4924
Ac+SA	Aerobic	4	Ac+SA_ae	Ac+SA_ae_4	28.1473	26.3752	29.1052	25.7887	27.1311	28.2641	27.2648	23.0641	25.6943	26.2595	25.3193	25.9391	24.338	24.9942	31.3199	26.2801	27.2522	21.3683	25.9199	25.0684	23.755	25.7298	26.0739	26.7645	24.0575	24.8136	26.9444	29.6078	22.9329	20.9405	22.2536	26.0286	27.859	31.3956	22.6811	27.1268	27.6406	25.2724	28.5532	28.2142	29.6423	26.6358	25.4916	25.2122	31.4458
Ac+SA	Aerobic	5	Ac+SA_ae	Ac+SA_ae_5	28.1824	26.4879	29.2221	26.0479	25.3159	27.7604	26.9062	23.2898	25.9773	26.5739	25.4212	25.8958	24.5429	25.1767	31.3199	26.2432	27.4509	20.0937	25.8322	25.0487	23.5794	26.0863	26.2237	26.9407	21.3108	24.6376	26.9103	29.5682	23.0165	20.8207	22.328	26.1292	27.9024	31.227	22.8325	27.2604	27.768	25.3518	28.3131	28.4048	29.8703	26.6059	25.1358	25.3038	31.4458
Ac+SA	Anaerobic	1	Ac+SA_an	Ac+SA_an_1	28.0333	25.206	29.195	25.6503	27.4958	28.7667	27.6406	23.6811	25.0993	26.5812	24.2057	26.6315	26.116	22.0023	32.0281	25.2152	27.4509	20.9149	27.0525	22.8094	22.2653	28.1005	25.5287	26.2077	22.9446	24.338	27.3399	29.5587	22.7752	23.4862	21.1991	26.6172	28.9965	29.659	24.8526	27.4069	26.9103	24.5609	27.041	27.9881	30.7401	26.1585	26.032	25.4856	30.3498
Ac+SA	Anaerobic	2	Ac+SA_an	Ac+SA_an_2	27.7723	25.1485	29.0081	25.8496	27.2648	28.8918	27.6711	22.6129	25.2818	26.1936	24.4599	26.7645	26.1027	21.082	31.9565	25.1358	27.4832	20.5654	29.0718	22.7383	22.8279	27.9834	25.863	26.1655	22.8367	24.2592	27.475	29.4428	22.9239	24.1085	19.2101	26.6825	29.1195	29.5984	25.1423	27.607	27.214	24.3211	26.8529	27.9249	31.2786	25.9391	25.6732	25.5376	30.3356
Ac+SA	Anaerobic	3	Ac+SA_an	Ac+SA_an_3	27.611	25.0546	28.9407	25.6292	27.1623	28.7899	27.7489	22.1625	25.3062	26.3103	22.8144	26.5964	25.8725	20.4668	32.0643	25.2818	27.3053	21.2123	29.3387	22.6811	23.0553	27.8674	26.2761	26.3036	22.4886	24.1614	27.4187	29.4738	22.0873	22.9329	21.3779	26.8918	29.2462	29.8478	25.2904	27.4069	27.0068	24.2556	26.9029	27.8351	30.7225	25.8224	25.7009	25.7335	30.2804
Ac+SA	Anaerobic	4	Ac+SA_an	Ac+SA_an_4	28.0514	25.2274	29.0081	25.7207	26.2468	28.6603	27.4958	23.4977	25.206	26.6726	24.5609	26.6138	26.0896	22.0417	32.0643	25.279	27.5167	21.7449	27.7038	22.8094	22.6547	28.06	25.8061	26.24	22.5281	24.6248	27.4429	29.5068	22.5497	23.5794	18.6443	26.5306	29.1421	29.9547	24.8166	27.3964	26.9407	24.2991	26.9371	27.9157	30.8832	25.8755	25.863	25.5263	30.4111
Ac+SA	Anaerobic	5	Ac+SA_an	Ac+SA_an_5	27.7866	25.4764	29.0775	25.5912	26.5812	28.5861	27.6316	22.7084	25.3431	26.3816	25.0993	26.5083	26.0479	21.8111	31.9565	25.1151	27.5985	22.8193	28.7552	22.4277	21.7147	27.8544	25.9058	26.2077	22.1852	24.5914	27.5407	29.4574	21.0045	23.9454	20.2125	26.69	29.1052	29.6505	25.0836	27.4475	27.2819	24.5644	26.981	27.7448	31.0822	25.8692	25.7814	25.4154	30.2657
Ac+SF	Aerobic	1	Ac+SF_ae	Ac+SF_ae_1	28.9407	25.4125	28.28	23.893	27.4187	28.8674	27.3879	24.5299	26.8276	27.015	25.6027	26.231	25.4573	24.4496	31.2556	25.5758	28.5587	21.6552	27.4509	23.2724	24.2231	27.2563	25.2968	25.8187	24.7404	25.1829	27.1122	28.6662	22.7034	23.572	22.1358	24.5534	29.0988	30.0843	24.3446	27.5918	26.1842	24.5609	27.4387	28.3031	27.9927	26.5812	25.2367	25.9671	30.5942
Ac+SF	Aerobic	2	Ac+SF_ae	Ac+SF_ae_2	28.5532	25.5664	28.4212	24.1396	27.6781	28.8973	27.17	24.2092	26.824	26.9604	25.7298	26.3418	25.203	23.7518	31.227	25.5953	28.5964	20.9028	27.7274	23.2333	24.1992	27.1734	25.4667	26.0044	22.6659	25.5131	26.8776	28.811	21.8643	23.4359	21.7825	24.6248	29.0988	30.2657	24.1184	27.5493	26.3315	24.4252	27.4958	28.5151	28.1095	26.1721	25.2461	26.1906	30.7225
Ac+SF	Aerobic	3	Ac+SF_ae	Ac+SF_ae_3	27.8165	25.9707	28.4899	24.6212	26.9407	28.9226	27.3589	23.4817	26.61	26.5885	26.2185	26.379	25.4764	23.1117	31.3495	25.5635	28.5199	20.3	27.9752	23.1879	24.1818	27.2286	25.3285	26.116	22.9446	25.0324	27.1356	28.7839	21.4713	23.3775	21.0156	24.8389	29.3306	30.1653	24.7802	27.5806	26.8882	24.5534	27.4958	28.2237	28.3581	26.5369	25.4824	26.0351	30.7762
Ac+SF	Aerobic	4	Ac+SF_ae	Ac+SF_ae_4	28.3773	25.6876	28.5964	24.5232	26.0116	28.6882	27.2978	23.935	26.7645	26.8956	25.3518	26.1786	25.3928	23.5445	31.2974	25.647	28.4649	20.8574	27.7907	23.0071	23.8897	27.2395	25.249	26.0772	21.9153	25.0162	27.1268	28.7839	21.857	23.4665	20.187	24.6672	29.195	30.22	24.5644	27.6406	26.6691	24.6795	27.3678	28.4265	28.3181	26.446	25.4275	26.1906	30.5391
Ac+SF	Aerobic	5	Ac+SF_ae	Ac+SF_ae_5	28.1332	26.1327	28.4649	24.9446	26.4227	28.6603	27.1774	23.8286	26.5265	26.7573	25.6057	26.6438	25.7736	22.5281	31.4237	25.5856	28.4847	19.5679	28.1136	22.8586	24.2656	27.0993	25.2333	26.0739	22.5554	25.0128	27.1393	28.648	21.5695	23.565	19.9239	24.7694	29.4574	30.1489	24.8559	27.7367	27.1473	24.6795	27.3472	28.2283	28.3327	26.4055	25.5694	26.0448	30.4403
Ac+SF	Anaerobic	1	Ac+SF_an	Ac+SF_an_1	28.353	24.0384	28.8057	23.2898	27.2729	29.2147	28.0872	23.6422	25.7918	27.0107	23.6811	25.6636	26.6614	22.6811	31.7086	25.6732	28.2641	20.9928	28.2283	23.0598	20.0937	28.173	25.4856	25.616	21.0273	25.0684	27.6781	28.399	22.4401	24.6913	20.6131	25.6805	29.4901	29.7561	24.9384	27.6155	25.3957	24.4599	26.8809	28.3327	29.9169	25.7363	25.5758	25.5822	30.4696
Ac+SF	Anaerobic	2	Ac+SF_an	Ac+SF_an_2	28.4899	23.4938	29.175	23.0024	27.2395	28.7839	28.1516	23.4156	25.8462	26.8882	22.405	25.1151	26.3381	23.1313	31.7476	25.5992	27.7866	21.1991	27.6363	22.9194	21.1067	27.8723	25.7887	25.8848	22.0417	24.2426	27.4509	28.3722	22.998	24.758	21.1168	26.1842	29.5587	29.7831	25.6732	27.7161	25.383	24.3742	26.9567	28.2743	30.3498	26.008	25.4535	25.4694	30.3655
Ac+SF	Anaerobic	3	Ac+SF_an	Ac+SF_an_3	28.745	23.8966	28.6189	23.346	26.9371	29.3549	28.2237	23.836	25.6664	27.3803	23.7836	25.5478	26.7155	22.7596	31.6761	25.9158	28.124	20.4281	28.0333	23.0214	20.499	28.0247	25.5287	25.7887	21.8111	25.1183	27.5879	28.4212	22.3768	24.5096	20.6402	25.7518	29.5587	29.8812	24.6795	27.563	25.504	24.4808	26.9145	28.3938	29.859	25.4275	25.3227	25.6089	30.3655
Ac+SF	Anaerobic	4	Ac+SF_an	Ac+SF_an_4	28.6768	23.6163	28.7667	23.4592	26.69	29.2303	28.3031	23.9827	25.6564	27.649	24.2092	25.4764	26.8157	22.7596	31.7476	25.5953	28.0776	21.5123	27.5583	22.9045	21.3488	28.1473	25.3193	25.7073	22.3768	24.9286	27.6447	28.3938	22.9329	24.6146	20.8315	25.8322	29.4738	29.7561	25.1291	27.5537	25.1222	24.262	26.7431	28.2551	29.9285	25.8061	25.2241	25.6636	30.2525
Ac+SF	Anaerobic	5	Ac+SF_an	Ac+SF_an_5	28.3722	23.7657	28.8736	23.2257	26.6764	29.1685	28.5051	24.0281	25.7814	27.03	22.5602	25.2303	26.6691	22.744	31.6088	25.4344	28.1191	20.4476	27.3326	23.1078	20.656	27.8077	25.3989	25.8224	20.6875	25.0385	27.6197	28.4797	21.9945	24.5534	20.3369	25.758	29.5587	29.9547	25.1087	27.6582	25.1389	24.3021	26.4293	28.0427	30.0153	26.0414	25.3373	25.4947	30.5093
Ac+pCA	Aerobic	1	Ac+pCA_ae	Ac+pCA_ae_1	28.6355	25.7422	29.0145	24.9787	26.8776	26.5703	26.1292	23.18	27.17	27.7405	25.2755	25.9354	25.02	24.907	30.9922	25.6603	27.545	21.1277	26.8882	23.5445	23.6279	26.5122	25.8061	26.5668	22.8998	23.9607	26.9029	28.3474	25.0385	24.2092	22.8042	26.0448	29.4255	30.0843	24.338	27.611	26.6863	24.5951	27.8544	27.768	31.227	26.4093	24.7661	25.3699	30.6906
Ac+pCA	Aerobic	2	Ac+pCA_ae	Ac+pCA_ae_2	27.8351	25.8392	28.9531	25.5758	27.0565	26.4424	26.2336	22.9239	27.041	27.4792	24.2789	26.2468	25.4311	23.2379	31.3495	25.6434	27.4295	22.7993	27.3053	23.7958	24.0937	26.3141	26.3924	26.551	22.6238	23.8659	26.7937	28.195	24.8233	23.3961	21.4713	26.69	29.9169	30.2937	24.7043	27.5721	27.4344	24.8733	27.6406	27.6948	31.2974	26.4359	24.948	25.7009	30.7972
Ac+pCA	Aerobic	3	Ac+pCA_ae	Ac+pCA_ae_3	28.1423	25.5664	28.9589	25.09	26.4326	26.4879	26.1485	22.9738	27.3509	27.8496	25.4182	26.0705	25.0582	24.694	31.1069	25.8725	27.2522	20.7532	27.3284	23.3301	23.7157	26.345	25.8164	26.824	22.0757	24.0035	26.8529	28.28	24.9975	23.7873	22.6851	26.6278	29.4901	30.1653	24.3954	27.563	26.8776	24.5299	27.8943	27.777	30.9682	26.2011	24.8526	25.2934	30.8447
Ac+pCA	Aerobic	4	Ac+pCA_ae	Ac+pCA_ae_4	28.4265	25.279	29.1874	24.849	26.1447	26.4257	25.991	23.3346	27.3964	27.6237	25.1961	25.863	25.1667	25.1897	30.9922	25.7422	27.4475	21.622	26.981	23.5085	23.7518	26.3829	25.4409	26.7261	21.2327	23.6377	26.8956	28.28	25.4154	23.9755	23.0733	26.3036	29.5587	30.0843	24.1085	27.6274	26.6242	24.0384	27.768	27.6994	31.1265	26.3381	24.7694	25.0775	30.8103
Ac+pCA	Aerobic	5	Ac+pCA_ae	Ac+pCA_ae_5	27.8448	25.5601	29.0775	24.8909	26.0351	26.7535	25.9671	22.7084	27.5367	27.8674	26.1122	26.1786	24.9351	24.6705	31.0382	26.1936	27.5985	21.889	27.5124	23.3887	23.7337	26.3036	26.038	26.7749	21.3279	24.0242	26.6315	28.3426	24.9221	23.8659	23.1172	26.3381	29.4164	30.1771	24.09	27.8033	26.8276	24.6764	28.0917	27.8943	31.0822	26.1255	24.725	25.1704	30.705
Ac+pCA	Anaerobic	1	Ac+pCA_an	Ac+pCA_an_1	28.3131	25.2241	29.0912	25.8991	27.9553	27.9703	27.1547	23.2257	25.7677	26.3954	22.9586	26.038	25.7207	21.6395	31.6761	25.5912	27.4035	22.3433	26.7202	23.5937	23.6497	27.1311	25.7956	26.4128	22.9045	24.4599	27.0755	29.689	21.082	23.1671	19.7075	26.7573	29.7748	29.659	26.6863	27.3399	26.8809	24.7043	26.8612	27.9338	31.6088	26.1655	25.8788	26.0669	30.2361
Ac+pCA	Anaerobic	2	Ac+pCA_an	Ac+pCA_an_2	28.2641	25.5788	27.8768	26.2898	27.0107	27.2819	27.4475	23.3089	25.998	26.6648	20.9405	25.9431	25.383	21.1726	31.9926	26.1392	27.3122	21.9803	25.8755	24.0539	24.0971	27.3434	26.1362	26.2468	23.3177	24.7468	27.8448	29.7831	23.0504	23.2802	20.9528	26.4227	29.5788	30.1242	24.9623	27.3964	26.9728	23.2973	26.0448	28.4455	31.2055	25.9391	24.2291	26.0863	29.9285
Ac+pCA	Anaerobic	3	Ac+pCA_an	Ac+pCA_an_3	28.4551	25.5912	28.0776	26.3482	27.6582	27.1811	27.2061	23.4516	26.0184	26.4055	20.9817	25.8496	25.0487	22.2226	31.6761	26.3209	27.2819	21.4531	25.9262	24.0414	24.0035	27.1517	26.3036	26.6242	23.8897	24.881	26.5703	29.7831	21.6328	23.4396	21.5045	26.2898	29.5319	30.1242	24.7802	27.2435	27.3053	24.8166	26.3141	28.2985	30.4267	25.7988	24.5232	25.8848	30.4111
Ac+pCA	Anaerobic	4	Ac+pCA_an	Ac+pCA_an_4	28.6414	25.4442	28.9907	26.0639	27.9338	28.187	27.6538	21.3683	25.2212	26.6026	24.6885	25.5953	25.9638	18.8696	30.5231	26.4359	26.3381	21.5528	25.4694	23.3009	24.0971	27.9197	26.1362	26.7398	21.7449	24.8998	26.3177	28.269	21.8111	24.4706	21.2793	26.5369	29.7748	29.8812	27.5247	27.1159	27.6316	23.9934	26.9336	27.6781	30.7225	25.4091	21.7677	25.8224	30.1104
Ac+pCA	Anaerobic	5	Ac+pCA_an	Ac+pCA_an_5	28.7899	24.5096	28.9907	25.5856	27.0874	27.2563	27.2323	23.4551	25.5953	26.7573	22.2939	25.3459	25.7851	22.6547	31.0382	26.1936	26.8739	21.0702	26.1519	23.624	25.0518	27.1229	25.7298	26.5306	21.5045	25.1456	25.9533	28.8849	22.8042	24.5672	20.3369	25.9262	29.5414	30.3655	23.5281	27.4632	25.8425	23.1859	27.1122	28.4311	32.9016	24.7729	25.836	24.3084	30.0566
Ac	Aerobic	1	Ac_ae	Ac_ae_1	27.6781	25.9354	29.175	24.9591	27.8984	27.9834	27.0792	24.0414	26.345	26.8047	24.3541	26.5739	26.2011	23.8966	31.0822	25.355	27.8165	21.4089	26.7296	22.8676	23.4396	26.8157	25.0226	25.8725	22.9149	23.5357	27.4344	28.6882	22.3326	23.6163	20.2349	25.6188	29.3914	30.0282	25.1542	27.9385	26.701	24.6343	27.7448	27.8077	28.811	27.3326	25.8848	25.383	30.7401
Ac	Aerobic	2	Ac_ae	Ac_ae_2	27.649	24.0349	29.3171	23.5085	26.2077	27.9927	27.2061	23.2462	26.371	26.7114	23.2973	25.3347	25.9354	24.5027	30.4403	25.6534	28.0872	19.7075	28.0109	23.1879	23.3131	27.202	25.5885	25.9133	21.8347	24.3818	27.6711	28.6414	22.9547	24.361	20.2562	25.5953	29.3845	29.9547	24.7281	28.1516	25.5376	24.2357	27.3472	28.1576	28.9407	26.4159	25.3791	25.4694	30.7401
Ac	Aerobic	3	Ac_ae	Ac_ae_3	27.7866	25.4694	29.3099	24.4673	26.7819	27.777	27.1122	23.5445	26.345	26.7716	24.1851	25.8692	25.9495	24.5951	30.9303	25.3639	27.8496	20.7532	27.214	19.4282	23.6163	27.0565	25.6089	26.0011	21.5261	24.2426	27.3964	28.7164	23.3813	23.8465	20.6001	25.4635	29.26	30.2361	24.682	27.8768	25.888	24.513	27.4915	28.073	28.8785	26.9885	25.3399	25.4275	30.7581
Ac	Aerobic	4	Ac_ae	Ac_ae_4	28.1473	25.2591	29.15	24.6116	26.5994	27.8077	27.0107	23.7958	26.3071	26.8203	23.3925	26.1623	25.8588	24.4496	31.0822	25.3431	27.8351	21.5191	26.9987	22.8367	23.7998	27.0491	25.2212	25.8725	22.0554	24.4177	27.2729	28.733	22.8409	23.7038	20.12	25.551	29.2817	30.22	24.8938	27.6948	26.2011	24.4116	27.3084	28.0562	28.7776	27.0368	25.3957	25.4535	30.8447
Ac	Aerobic	5	Ac_ae	Ac_ae_5	28.2513	25.1291	29.289	24.3115	26.2496	27.6625	26.9885	23.565	26.24	26.6825	23.9314	25.6908	25.8101	24.8038	30.9922	25.4409	27.8856	21.1168	27.17	23.1532	23.4817	26.9029	25.3489	25.9468	22.596	24.3986	27.4832	28.7951	23.2724	23.9755	20.656	25.6089	29.195	30.3498	24.8389	27.8674	25.8788	24.1218	27.3016	28.0427	28.8785	27.0191	25.3699	25.5478	30.6906
Ac	Anaerobic	1	Ac_an	Ac_an_1	28.2148	23.8904	28.1931	23.0623	26.9171	28.9973	27.7797	23.9582	24.8125	27.0472	23.3152	24.8503	26.1626	22.075	31.37	25.0129	27.5695	19.7709	26.0613	20.2363	22.6037	27.7162	24.5048	25.6807	21.8829	24.3894	26.9691	27.8741	21.9261	23.7495	19.667	24.8722	28.851	28.8393	24.2694	27.0797	24.5871	24.1216	26.5287	27.7805	29.1337	25.2551	25.0091	25.3562	29.5714
Ac	Anaerobic	2	Ac_an	Ac_an_2	27.907	23.8465	28.6189	23.5832	27.1583	29.5414	27.9338	23.7577	25.613	26.7974	24.4358	25.383	26.6026	22.0554	31.6761	25.888	28.2929	20.3188	28.5151	23.1355	21.6476	28.168	25.4916	26.2113	22.0163	25.3038	27.3053	28.7283	23.6163	24.5266	20.7239	25.7041	29.4255	29.7264	24.2991	27.6447	25.5912	24.6885	26.8568	28.4596	29.6505	24.9321	25.3373	25.7172	30.3052
Ac	Anaerobic	3	Ac_an	Ac_an_3	28.3581	23.524	28.5912	23.3048	26.9103	29.4087	28.2142	23.9538	25.5072	27.2395	24.6049	25.5376	26.7783	21.8496	31.3199	25.6503	28.2641	21.3279	28.4956	23.0024	21.2123	28.2331	25.331	25.9096	21.9803	25.2091	27.7075	28.4699	23.1399	24.3084	20.7044	25.8562	29.498	29.5877	24.7764	27.6948	25.2241	24.3986	26.8431	28.3275	29.5414	25.2528	25.0324	25.8164	30.22
Ac	Anaerobic	4	Ac_an	Ac_an_4	28.6944	24.0825	28.5861	23.411	25.8462	29.3387	28.3181	24.0414	25.3791	27.0601	24.0612	25.5072	26.7398	22.242	31.8852	25.4535	28.0872	20.8718	27.6274	20.0421	21.2327	28.3275	25.3957	26.0739	21.7893	24.7607	27.7321	28.6189	22.998	24.7404	20.2125	25.8425	29.3474	29.659	25.0546	27.5879	25.3347	24.6913	26.6614	28.1634	29.4901	25.714	25.1485	25.8725	30.1653
Ac	Anaerobic	5	Ac_an	Ac_an_5	28.1993	23.6961	28.7164	23.3624	25.829	29.1052	28.0917	23.9427	25.2934	27.1159	24.3176	25.4244	26.8992	21.6026	31.8852	25.7233	28.2743	21.9875	28.9589	22.7546	21.7751	28.353	25.4154	25.8537	21.7449	25.0262	27.7405	28.5692	22.5655	24.725	20.9528	26.0245	29.5068	29.6251	25.4125	27.6538	25.1456	24.1851	26.8431	28.2237	29.8154	25.504	25.3639	25.7776	30.1653
CA	Anaerobic	1	CA_an	CA_an_1	27.9752	24.2126	29.289	23.3813	27.6027	28.8918	28.1423	23.0071	26.4055	26.6172	25.8164	25.2818	25.647	22.1625	32.0643	25.64	28.065	20.499	27.6447	23.3048	21.2421	27.4792	25.5131	26.3752	21.8828	24.0349	27.2819	29.6122	21.7223	24.6764	20.6402	25.9842	30.3052	29.7181	24.711	28.0157	25.4182	23.4516	27.0642	27.9703	30.1351	24.8595	25.4856	25.1222	29.9547
CA	Anaerobic	2	CA_an	CA_an_2	28.187	23.6651	29.1561	22.9149	27.6994	28.7498	28.124	22.3479	26.4293	26.3347	26.2368	25.331	25.8164	22.1625	32.0281	25.6769	28.0287	20.8718	28.1423	23.0641	19.2101	27.5039	25.4409	26.2561	21.1067	23.6123	27.6948	29.5068	22.035	24.6764	20.627	25.9879	30.3214	29.4738	25.0775	28.0917	25.2591	23.5687	26.918	27.8213	30.3655	25.1667	25.2432	25.206	29.8364
CA	Anaerobic	3	CA_an	CA_an_3	28.2189	23.9866	29.0912	22.6333	27.2395	28.7899	28.1576	22.5167	26.3482	26.75	25.6943	25.3639	25.7648	22.416	31.9234	25.6223	27.9752	21.269	27.7161	23.1574	19.7894	27.6406	25.5664	26.1721	21.1168	24.513	27.6363	29.6166	22.2287	24.3893	20.8883	26.2595	30.5662	29.5877	24.8458	27.9424	25.1358	23.2724	26.8809	27.7866	30.2657	25.0868	25.0417	25.09	29.7461
CA	Anaerobic	4	CA_an	CA_an_4	28.3181	23.6209	29.2462	22.9783	27.2097	28.5199	28.1136	22.7886	26.371	26.474	25.903	25.4091	25.6977	22.4504	31.6446	25.6534	27.9752	21.7751	27.2563	23.2937	20.411	27.3084	25.7918	26.2929	21.2515	24.2656	27.7448	29.5233	21.2216	24.8199	21.1399	26.1936	30.5816	29.6078	25.3129	27.9978	25.1573	23.0641	26.6399	27.8255	30.3356	25.3609	25.0868	25.2333	29.7561
CA	Anaerobic	5	CA_an	CA_an_5	28.2929	23.7766	29.3474	23.608	26.4093	28.187	27.2477	22.8767	26.69	26.9062	25.9391	24.9321	25.541	22.405	31.6088	25.6876	28.2142	22.1911	28.0691	23.012	20.8315	27.7562	25.7335	26.2866	21.3488	24.9351	27.4868	29.7658	21.8643	24.8595	21.5347	26.2724	30.3214	29.7369	24.6016	28.0333	25.4504	23.9999	26.7783	27.8768	30.5231	24.6376	24.7307	25.2691	29.659
SF	Aerobic	1	SF_ae	SF_ae_1	28.811	25.829	29.0026	22.6129	27.3678	26.6059	25.9842	23.4665	26.2801	27.545	23.8791	25.2528	25.7617	24.2721	30.9922	25.7422	28.2473	21.427	27.1583	23.6536	20.9817	27.1842	24.3575	25.7887	21.8276	24.4147	27.4591	27.8298	24.3672	24.1886	21.3488	25.4311	29.3699	29.7369	25.4824	28.0514	24.5742	23.677	27.5583	27.6582	30.2804	26.5017	25.5164	25.2367	30.7225
SF	Aerobic	2	SF_ae	SF_ae_2	28.2888	25.02	28.7899	24.8595	26.8739	26.6315	26.4055	22.9149	26.5994	27.5985	22.1852	26.1362	25.0546	24.1749	30.9922	25.557	27.7121	21.5437	27.5367	23.0921	23.7272	26.9145	25.613	25.998	22.5554	24.7505	27.4001	27.9292	23.9236	23.7451	21.2327	26.1122	29.1874	29.859	25.5072	27.6994	26.5151	24.3115	27.3084	28.124	30.2804	26.5402	25.4504	25.5164	30.6565
SF	Aerobic	3	SF_ae	SF_ae_3	28.4265	25.711	29.0199	22.4622	26.7043	26.4326	25.8127	22.9239	26.4607	27.2604	23.6651	24.7694	25.6534	23.6123	30.827	25.6943	28.1774	20.7532	27.5537	23.2898	19.7075	27.4001	25.1123	25.7988	21.1991	24.0107	27.563	27.682	24.1649	24.5327	22.328	25.8692	29.4492	29.6989	25.3989	28.1332	24.907	23.2937	27.3678	27.7075	30.3356	26.231	25.0684	25.4244	30.7225
SF	Aerobic	4	SF_ae	SF_ae_4	28.4956	25.7363	28.9715	22.7939	26.5812	26.4128	26.3677	23.4396	26.1423	27.4257	22.7034	25.0128	25.5953	23.8326	30.7581	25.4182	28.2237	19.3705	27.1547	23.0921	19.5285	27.03	24.6086	25.7491	22.394	24.5672	27.6027	27.6744	23.9934	24.3575	20.8718	25.376	29.4574	29.7461	25.4091	28.0157	24.2926	23.5937	27.4001	27.611	30.3969	26.2866	25.1456	25.0262	30.9058
SF	Aerobic	5	SF_ae	SF_ae_5	28.3773	24.9221	29.1276	22.7939	26.4983	26.6764	26.0575	23.1004	26.4391	27.4429	23.9157	24.9975	25.8101	24.0777	31.1557	25.7956	28.3082	19.3705	27.4475	23.1117	20.411	27.2363	24.9286	25.7814	21.0156	24.1581	27.5076	27.907	24.1043	24.4358	21.9875	25.6977	29.5682	29.8267	25.1456	28.173	24.7831	23.9497	27.3678	27.7121	30.4111	26.0448	25.1358	25.3256	30.6414
pC	Aerobic	1	pC_ae	pC_ae_1	28.6144	26.0479	29.209	25.3038	27.8351	28.399	27.2395	23.5281	26.1552	26.7716	25.4667	26.6582	25.4603	24.6734	31.1265	25.9468	28.0109	23.1671	26.6138	24.2556	24.3311	26.9256	25.1087	25.7988	22.8998	24.5567	27.0368	28.9907	23.6811	22.7182	22.0939	25.8537	29.3699	30.7225	23.9084	27.7489	27.166	24.7546	28.173	27.9249	30.5662	27.03	25.6434	25.3518	30.9471
pC	Aerobic	2	pC_ae	pC_ae_2	27.907	26.2761	29.26	25.4535	27.2061	28.4455	27.1428	22.7546	26.2185	26.5476	25.7335	26.7464	25.1253	24.4252	31.1557	26.1219	27.8768	22.0023	26.6026	24.4562	24.3341	26.701	25.6223	26.1786	22.6547	24.2789	26.9987	29.2303	23.3423	22.6291	21.8044	25.991	29.064	30.9922	23.9827	27.6155	27.3917	25.1738	28.2331	28.0562	30.5662	26.69	25.4504	25.3639	30.9471
pC	Aerobic	3	pC_ae	pC_ae_3	27.5076	26.0245	29.2956	25.3862	26.266	28.3938	27.2522	22.3598	26.1219	26.474	25.5099	26.5547	25.4091	23.749	31.2786	26.3924	27.9424	22.5058	26.8084	24.3742	24.262	26.9103	25.6769	26.1842	25.5722	24.5327	26.7608	29.1561	23.4359	22.305	21.4954	25.998	29.5233	30.9303	23.4938	27.7161	27.2604	24.8004	28.1576	27.9752	30.4968	26.4055	25.6534	25.1389	30.9471
pC	Aerobic	4	pC_ae	pC_ae_4	28.195	25.9879	29.289	25.3459	26.2496	28.5103	27.1517	22.8457	25.9533	26.5191	25.6636	26.5668	25.5131	24.5299	31.1557	26.1786	28.0823	21.889	26.7974	24.3341	24.1441	26.918	25.2934	26.0575	25.9096	24.0681	27.0831	29.2956	23.5794	22.8367	21.9015	25.6089	29.4428	30.7225	23.9497	27.7199	27.2522	25.0063	28.0427	28.0157	30.6097	26.61	25.5287	25.4212	30.7972
pC	Aerobic	5	pC_ae	pC_ae_5	28.168	26.1027	29.3549	25.3957	26.3103	28.2473	27.214	23.041	26.008	26.7362	25.6223	26.5151	25.2303	24.4562	31.2055	25.974	28.0691	22.3543	26.8501	23.9273	24.0777	26.7326	25.714	26.0739	22.2036	24.5878	27.0565	28.9407	22.5806	22.5911	23.1716	25.8392	29.3763	30.6565	23.4817	27.7161	27.3053	24.7043	27.9792	27.7489	30.5231	26.4644	25.5319	25.2844	30.827
pC	Anaerobic	1	pC_an	pC_an_1	27.6625	25.3004	29.0432	25.888	27.7161	28.5642	27.3168	22.305	25.9707	26.1721	22.9446	26.6242	25.2181	22.035	32.5015	25.6362	27.5583	22.2226	28.8392	23.6209	23.5609	27.1192	25.8322	26.3244	22.8367	24.6441	26.7573	29.859	21.4089	21.9678	21.0384	26.3982	29.7264	29.9547	24.0414	27.3632	27.0831	24.2324	27.4151	28.1516	30.9303	25.6434	25.923	25.3518	30.3498
pC	Anaerobic	2	pC_an	pC_an_2	27.4001	24.3954	28.8219	24.9658	27.7645	28.5422	27.8943	20.9673	26.0152	26.3482	21.857	26.0506	25.3062	17.4619	32.3797	25.647	27.3205	20.6001	29.8046	22.6934	23.0165	27.859	26.1816	26.3209	22.0417	24.725	27.03	29.4492	21.3108	22.1686	20.9149	26.4983	30.3356	30.1489	24.6705	27.3843	26.4879	24.1184	27.2435	28.2097	30.0153	25.6636	25.7041	25.4824	30.2051
pC	Anaerobic	3	pC_an	pC_an_3	28.0204	24.2926	28.8392	24.9715	27.0792	28.5422	27.777	22.028	26.0669	26.3647	22.4948	25.6223	25.3193	20.9528	32.2853	25.3639	27.607	19.829	28.7839	22.8814	24.6049	27.5721	26.2468	26.3381	23.6422	24.7005	27.2435	29.4644	21.7223	22.9694	22.2713	26.1876	30.3498	30.1104	25.24	27.1623	26.6582	23.9538	26.9691	28.2097	30.0843	25.5007	25.5537	25.9879	30.1927
pC	Anaerobic	4	pC_an	pC_an_4	27.7367	24.6972	29.1619	25.4442	27.2978	28.7552	27.5324	21.8643	25.8692	26.4196	25.3897	26.8011	25.4947	21.3188	31.9565	25.3285	27.611	22.2884	29.3624	22.8909	22.6547	27.4792	25.8755	26.116	23.2086	24.4252	27.3326	29.8478	20.7239	23.2645	20.5162	26.2866	30.2361	29.7461	24.6913	27.3556	26.9371	24.2822	27.4295	27.8768	31.6446	25.64	25.7553	25.2724	30.1104
pC	Anaerobic	5	pC_an	pC_an_5	28.1634	24.9035	29.064	25.3791	27.5537	28.6996	27.682	22.6183	25.8755	26.474	23.8401	26.6172	25.4884	21.4359	32.3797	25.3098	27.4915	19.7431	28.0287	22.6601	23.4477	27.3284	26.0772	26.0448	22.9694	24.2926	27.277	29.6251	21.2608	23.2294	20.8883	26.5083	30.3214	29.7181	24.8389	27.4387	26.9567	24.0539	27.1774	27.8544	31.3956	25.4764	25.7392	25.3928	29.9044
[truncated: 1,814 more columns]

## Sheet: S3-(Global Partitions)
feature	UniProt ID	Description	KEGGID	KO_ID	Pathway_IDs	Pathway_Names	Global Partitions	parent_cluster	quad
RPA0595	Q6NC77	Methyltransferase type 11 domain-containing protein OS=Rhodopseudomonas palustris (strain ATCC BAA-98 / CGA009) OX=258594 GN=RPA0595 PE=4 SV=1	rpa:TX73_003080				O2-bridging core	3	HH
RPA2463	Q6N700	Cysteine desulfurase OS=Rhodopseudomonas palustris (strain ATCC BAA-98 / CGA009) OX=258594 GN=nifS1 PE=4 SV=1	rpa:TX73_012735	K04487	rpa00730,rpa01100,rpa01240,rpa04122	Thiamine metabolism, Metabolic pathways, Biosynthesis of cofactors, Sulfur relay system	O2-bridging core	3	HH
RPA2435	Q6N728	Biotin carboxylase OS=Rhodopseudomonas palustris (strain ATCC BAA-98 / CGA009) OX=258594 GN=accC PE=4 SV=1	rpa:TX73_012595	K01961	rpa00061,rpa00620,rpa00640,rpa00720,rpa01100,rpa01110,rpa01120,rpa01200,rpa01212	Fatty acid biosynthesis, Pyruvate metabolism, Propanoate metabolism, Other carbon fixation pathways, Metabolic pathways, Biosynthesis of secondary metabolites, Microbial metabolism in diverse environments, Carbon metabolism, Fatty acid metabolism	O2-bridging core	3	HH
RPA3819	Q6N375	Uncharacterized protein OS=Rhodopseudomonas palustris (strain ATCC BAA-98 / CGA009) OX=258594 GN=RPA3819 PE=4 SV=1	rpa:TX73_019770				O2-bridging core	3	HH
RPA4677	Q6N0T4	Caspase-1 p20:TPR repeat OS=Rhodopseudomonas palustris (strain ATCC BAA-98 / CGA009) OX=258594 GN=RPA4677 PE=4 SV=1	rpa:TX73_024310				O2-bridging core	3	HH
RPA0477	Q6NCJ5	DUF937 domain-containing protein OS=Rhodopseudomonas palustris (strain ATCC BAA-98 / CGA009) OX=258594 GN=RPA0477 PE=4 SV=1	rpa:TX73_002475				O2-bridging core	35	HH
RPA3033	Q6N5E6	Possible acetylornitine deacetylase OS=Rhodopseudomonas palustris (strain ATCC BAA-98 / CGA009) OX=258594 GN=argE PE=4 SV=1	rpa:TX73_015700	K01438	rpa00220,rpa01100,rpa01110,rpa01210,rpa01230	Arginine biosynthesis, Metabolic pathways, Biosynthesis of secondary metabolites, 2-Oxocarboxylic acid metabolism, Biosynthesis of amino acids	O2-bridging core	35	HH
RPA3185	Q6N4Z8	Methyl-accepting chemotaxis receptor/sensory transducer OS=Rhodopseudomonas palustris (strain ATCC BAA-98 / CGA009) OX=258594 GN=RPA3185 PE=3 SV=1	rpa:TX73_016475	K03406	rpa02020,rpa02030	Two-component system, Bacterial chemotaxis	O2-bridging core	35	HH
RPA0224	Q6ND85	Similar to eukaryotic molybdopterin oxidoreductase:Tat pathway signal OS=Rhodopseudomonas palustris (strain ATCC BAA-98 / CGA009) OX=258594 GN=RPA0224 PE=4 SV=1	rpa:TX73_001160				O2-bridging core	35	HH
RPA3761	Q6N3D3	Putative catechol 23-dioxygenase OS=Rhodopseudomonas palustris (strain ATCC BAA-98 / CGA009) OX=258594 GN=RPA3761 PE=3 SV=1	rpa:TX73_019475				O2-bridging core	35	HH
RPA1741	Q6N910	Possible branched-chain amino acid transport system substrate-binding protein OS=Rhodopseudomonas palustris (strain ATCC BAA-98 / CGA009) OX=258594 GN=RPA1741 PE=4 SV=1	rpa:TX73_008955	K01999	rpa02010,rpa02024	ABC transporters, Quorum sensing	O2-bridging core	33	HH
RPA0397	Q6NCS2	Invasion associated locus B family protein OS=Rhodopseudomonas palustris (strain ATCC BAA-98 / CGA009) OX=258594 GN=RPA0397 PE=4 SV=1	rpa:TX73_002065				O2-bridging core	33	HH
RPA1645	Q6N9A4	DUF3222 domain-containing protein OS=Rhodopseudomonas palustris (strain ATCC BAA-98 / CGA009) OX=258594 GN=RPA1645 PE=1 SV=1	rpa:TX73_008455				O2-bridging core	33	HH
RPA1626	Q6N9C3	Histidine phosphotransferase ChpT C-terminal domain-containing protein OS=Rhodopseudomonas palustris (strain ATCC BAA-98 / CGA009) OX=258594 GN=RPA1626 PE=4 SV=1	rpa:TX73_008355	K13588	rpa02020	Two-component system	O2-bridging core	33	HH
RPA4703	Q6N0Q8	4-carboxy-2-hydroxymuconate-6-semialdehyde dehydrogenase OS=Rhodopseudomonas palustris (strain ATCC BAA-98 / CGA009) OX=258594 GN=ligC PE=4 SV=1	rpa:TX73_024435	K10219	rpa00350,rpa00362,rpa00627,rpa01100,rpa01120,rpa01220	Tyrosine metabolism, Benzoate degradation, Aminobenzoate degradation, Metabolic pathways, Microbial metabolism in diverse environments, Degradation of aromatic compounds	O2-bridging core	33	HH
RPA0937	Q6NB91	Inositol-1-monophosphatase OS=Rhodopseudomonas palustris (strain ATCC BAA-98 / CGA009) OX=258594 GN=RPA0937 PE=3 SV=1	rpa:TX73_004830	K01092	rpa00521,rpa00562,rpa01100,rpa01110	Streptomycin biosynthesis, Inositol phosphate metabolism, Metabolic pathways, Biosynthesis of secondary metabolites	O2-bridging core	33	HH
RPA3389	Q6N4E8	Uncharacterized protein OS=Rhodopseudomonas palustris (strain ATCC BAA-98 / CGA009) OX=258594 GN=RPA3389 PE=4 SV=1	rpa:TX73_017525				O2-bridging core	33	HH
RPA4722	Q6N0P0	Possible glutamate synthase small subunit OS=Rhodopseudomonas palustris (strain ATCC BAA-98 / CGA009) OX=258594 GN=RPA4722 PE=4 SV=1	rpa:TX73_024530	K00266	rpa00250,rpa00910,rpa01100,rpa01110,rpa01120,rpa01230	Alanine, aspartate and glutamate metabolism, Nitrogen metabolism, Metabolic pathways, Biosynthesis of secondary metabolites, Microbial metabolism in diverse environments, Biosynthesis of amino acids	O2-bridging core	33	HH
RPA3447	Q6N492	Putative enoyl-CoA hydratase/isomerase OS=Rhodopseudomonas palustris (strain ATCC BAA-98 / CGA009) OX=258594 GN=RPA3447 PE=4 SV=1	rpa:TX73_017840				O2-bridging core	33	HH
RPA0450	Q6NCM2	Ferric uptake regulation protein OS=Rhodopseudomonas palustris (strain ATCC BAA-98 / CGA009) OX=258594 GN=fur PE=3 SV=1	rpa:TX73_002335				O2-bridging core	44	HH
RPA0747	Q6NBT1	Sulfate/thiosulfate import ATP-binding protein CysA OS=Rhodopseudomonas palustris (strain ATCC BAA-98 / CGA009) OX=258594 GN=cysA PE=3 SV=1					O2-bridging core	44	HH
RPA1661	Q6N988	DUF156 OS=Rhodopseudomonas palustris (strain ATCC BAA-98 / CGA009) OX=258594 GN=RPA1661 PE=3 SV=1	rpa:TX73_008540				O2-bridging core	44	HH
RPA0248	Q6ND61	DUF541 OS=Rhodopseudomonas palustris (strain ATCC BAA-98 / CGA009) OX=258594 GN=bp26 PE=4 SV=1	rpa:TX73_001290				O2-bridging core	44	HH
RPA2460	Q6N703	Tyrosine--tRNA ligase OS=Rhodopseudomonas palustris (strain ATCC BAA-98 / CGA009) OX=258594 GN=tyrS PE=3 SV=1					O2-bridging core	44	HH
RPA2501	Q6N6W3	Poly-beta-hydroxybutyrate synthase OS=Rhodopseudomonas palustris (strain ATCC BAA-98 / CGA009) OX=258594 GN=phbC PE=4 SV=1	rpa:TX73_012925	K03821	rpa00650,rpa01100	Butanoate metabolism, Metabolic pathways	O2-bridging core	44	HH
RPA2442	Q6N721	Putative outer membrane protein OS=Rhodopseudomonas palustris (strain ATCC BAA-98 / CGA009) OX=258594 GN=RPA2442 PE=4 SV=1	rpa:TX73_012630				O2-bridging core	44	HH
RPA3771	Q6N3C3	Uncharacterized protein OS=Rhodopseudomonas palustris (strain ATCC BAA-98 / CGA009) OX=258594 GN=RPA3771 PE=4 SV=1	rpa:TX73_019525				O2-bridging core	44	HH
RPA4244	Q6N208	UspA domain-containing protein OS=Rhodopseudomonas palustris (strain ATCC BAA-98 / CGA009) OX=258594 GN=RPA4244 PE=4 SV=1	rpa:TX73_021990				O2-bridging core	44	HH
RPA1560	Q6N9I9	Ribulose bisphosphate carboxylase small subunit OS=Rhodopseudomonas palustris (strain ATCC BAA-98 / CGA009) OX=258594 GN=cbbS PE=3 SV=1	rpa:TX73_008015	K01602	rpa00630,rpa00710,rpa01100,rpa01110,rpa01120,rpa01200	Glyoxylate and dicarboxylate metabolism, Carbon fixation by Calvin cycle, Metabolic pathways, Biosynthesis of secondary metabolites, Microbial metabolism in diverse environments, Carbon metabolism	O2-bridging core	44	HH
RPA4196	Q6N254	TPR repeat OS=Rhodopseudomonas palustris (strain ATCC BAA-98 / CGA009) OX=258594 GN=RPA4196 PE=4 SV=1	rpa:TX73_021750				O2-bridging core	44	HH
RPA0308	P61477	ATP-dependent protease subunit HslV OS=Rhodopseudomonas palustris (strain ATCC BAA-98 / CGA009) OX=258594 GN=hslV PE=3 SV=1					O2-bridging core	6	HH
RPA4206	Q6N244	D-beta-hydroxybutyrate dehydrogenase OS=Rhodopseudomonas palustris (strain ATCC BAA-98 / CGA009) OX=258594 GN=RPA4206 PE=4 SV=1	rpa:TX73_021805	K00019	rpa00650,rpa01100	Butanoate metabolism, Metabolic pathways	O2-bridging core	6	HH
RPA1835	Q6N8R8	Methylmalonyl-CoA mutase subunit alpha N-terminus OS=Rhodopseudomonas palustris (strain ATCC BAA-98 / CGA009) OX=258594 GN=mutB PE=4 SV=1	rpa:TX73_009435	K01847	rpa00280,rpa00630,rpa00640,rpa00720,rpa01100,rpa01120,rpa01200,rpa04980	Valine, leucine and isoleucine degradation, Glyoxylate and dicarboxylate metabolism, Propanoate metabolism, Other carbon fixation pathways, Metabolic pathways, Microbial metabolism in diverse environments, Carbon metabolism, Cobalamin transport and metabolism	O2-bridging core	6	HH
RPA2671	Q6N6E6	Putative FAD-dependent monoxygenase OS=Rhodopseudomonas palustris (strain ATCC BAA-98 / CGA009) OX=258594 GN=RPA2671 PE=3 SV=1	rpa:TX73_013845	K03185	rpa00130,rpa01100,rpa01110,rpa01240	Ubiquinone and other terpenoid-quinone biosynthesis, Metabolic pathways, Biosynthesis of secondary metabolites, Biosynthesis of cofactors	O2-bridging core	6	HH
RPA2732	Q6N686	DUF2171 domain-containing protein OS=Rhodopseudomonas palustris (strain ATCC BAA-98 / CGA009) OX=258594 GN=RPA2732 PE=4 SV=1	rpa:TX73_014155				O2-bridging core	6	HH
RPA0936	Q6NB92	Possible transcriptional regulator TetR family OS=Rhodopseudomonas palustris (strain ATCC BAA-98 / CGA009) OX=258594 GN=RPA0936 PE=4 SV=1	rpa:TX73_004825				O2-bridging core	6	HH
RPA3416	Q6N4C3	Protein with 2 CBS domains OS=Rhodopseudomonas palustris (strain ATCC BAA-98 / CGA009) OX=258594 GN=RPA3416 PE=4 SV=1	rpa:TX73_017665				O2-bridging core	51	HH
RPA0025	Q6NDS9	Glutathione hydrolase proenzyme OS=Rhodopseudomonas palustris (strain ATCC BAA-98 / CGA009) OX=258594 GN=ggt1 PE=3 SV=1	rpa:TX73_000130	K00681	rpa00430,rpa00460,rpa00480,rpa01100	Taurine and hypotaurine metabolism, Cyanoamino acid metabolism, Glutathione metabolism, Metabolic pathways	O2-bridging core	45	HH
RPA0053	Q6NDQ2	DUF1150 domain-containing protein OS=Rhodopseudomonas palustris (strain ATCC BAA-98 / CGA009) OX=258594 GN=RPA0053 PE=4 SV=1	rpa:TX73_000275				O2-bridging core	45	HH
RPA4251	Q6N201	O-acetylhomoserine sulfhydrylase OS=Rhodopseudomonas palustris (strain ATCC BAA-98 / CGA009) OX=258594 GN=oahs PE=3 SV=1	rpa:TX73_022025	K01740	rpa00270,rpa01100	Cysteine and methionine metabolism, Metabolic pathways	O2-bridging core	45	HH
RPA3776	Q6N3B8	Possible RND efflux membrane fusion protein OS=Rhodopseudomonas palustris (strain ATCC BAA-98 / CGA009) OX=258594 GN=RPA3776 PE=3 SV=1	rpa:TX73_019550	K18306	rpa02024	Quorum sensing	O2-bridging core	45	HH
RPA4187	Q6N263	Two component sigma-54-dependent transcriptional regulator Fis family OS=Rhodopseudomonas palustris (strain ATCC BAA-98 / CGA009) OX=258594 GN=RPA4187 PE=4 SV=1	rpa:TX73_021705				O2-bridging core	45	HH
RPA0496	Q6NCH6	CobT protein OS=Rhodopseudomonas palustris (strain ATCC BAA-98 / CGA009) OX=258594 GN=cobT2 PE=4 SV=1	rpa:TX73_002575	K09883	rpa00860,rpa01100,rpa01240	Porphyrin metabolism, Metabolic pathways, Biosynthesis of cofactors	O2-bridging core	24	HH
RPA3481	Q6N459	Uncharacterized protein OS=Rhodopseudomonas palustris (strain ATCC BAA-98 / CGA009) OX=258594 GN=RPA3481 PE=4 SV=1	rpa:TX73_018015				O2-bridging core	24	HH
RPA2659	Q6N6F8	Bifunctional protein GlmU OS=Rhodopseudomonas palustris (strain ATCC BAA-98 / CGA009) OX=258594 GN=glmU PE=3 SV=1					O2-bridging core	24	HH
RPA4134	Q6N2B6	Transcriptional regulatorf XRE family OS=Rhodopseudomonas palustris (strain ATCC BAA-98 / CGA009) OX=258594 GN=RPA4134 PE=4 SV=1	rpa:TX73_021420				O2-bridging core	24	HH
RPA2385	Q6N775	Putative ABC transporter periplasmic Fe+3 siderophore binding protein OS=Rhodopseudomonas palustris (strain ATCC BAA-98 / CGA009) OX=258594 GN=RPA2385 PE=4 SV=1	rpa:TX73_012320				O2-bridging core	24	HH
RPA3266	Q6N4S1	Possible pyridine nucleotide-disulphide oxidored OS=Rhodopseudomonas palustris (strain ATCC BAA-98 / CGA009) OX=258594 GN=RPA3266 PE=4 SV=1	rpa:TX73_016885				O2-bridging core	26	HH
RPA1022	Q6NB08	Possible outer membrane protein OS=Rhodopseudomonas palustris (strain ATCC BAA-98 / CGA009) OX=258594 GN=RPA1022 PE=3 SV=1	rpa:TX73_005255				O2-bridging core	26	HH
RPA1163	Q6NAM1	Fluoroacetate dehalogenase OS=Rhodopseudomonas palustris (strain ATCC BAA-98 / CGA009) OX=258594 GN=RPA1163 PE=1 SV=1					O2-bridging core	26	HH
RPA0367	Q6NCV2	RNA polymerase sigma factor RpoH OS=Rhodopseudomonas palustris (strain ATCC BAA-98 / CGA009) OX=258594 GN=rpoH PE=3 SV=1	rpa:TX73_001900				O2-bridging core	26	HH
RPA2905	Q6N5R6	Glutamine--tRNA ligase OS=Rhodopseudomonas palustris (strain ATCC BAA-98 / CGA009) OX=258594 GN=glnS PE=3 SV=1	rpa:TX73_015055	K01886	rpa00970,rpa01100	Aminoacyl-tRNA biosynthesis, Metabolic pathways	O2-bridging core	26	HH
RPA3067	Q6N5B3	Putative NAD-dependent alcohol dehydrogenase OS=Rhodopseudomonas palustris (strain ATCC BAA-98 / CGA009) OX=258594 GN=RPA3067 PE=3 SV=1	rpa:TX73_015865	K13953	rpa00010,rpa00071,rpa00350,rpa00620,rpa00625,rpa00626,rpa01100,rpa01110,rpa01120,rpa01220	Glycolysis / Gluconeogenesis, Fatty acid degradation, Tyrosine metabolism, Pyruvate metabolism, Chloroalkane and chloroalkene degradation, Naphthalene degradation, Metabolic pathways, Biosynthesis of secondary metabolites, Microbial metabolism in diverse environments, Degradation of aromatic compounds	O2-bridging core	26	HH
RPA4142	Q6N2A8	Ribonuclease VapC OS=Rhodopseudomonas palustris (strain ATCC BAA-98 / CGA009) OX=258594 GN=vapC PE=3 SV=1	rpa:TX73_021470				O2-bridging core	26	HH
RPA2748	Q6N670	Possible short-chain dehydrogenase OS=Rhodopseudomonas palustris (strain ATCC BAA-98 / CGA009) OX=258594 GN=RPA2748 PE=3 SV=1	rpa:TX73_014240				O2-bridging core	4	HH
RPA1586	Q6N9G3	Putative short-chain dehydrogenase/reductase OS=Rhodopseudomonas palustris (strain ATCC BAA-98 / CGA009) OX=258594 GN=RPA1586 PE=3 SV=1	rpa:TX73_008145				O2-bridging core	19	HH
RPA1945	Q6N8F8	Formyl-CoA:oxalate CoA-transferase OS=Rhodopseudomonas palustris (strain ATCC BAA-98 / CGA009) OX=258594 GN=frc PE=3 SV=2					O2-bridging core	17	HH
RPA0892	Q6NBD6	Glutamate synthase (NADPH) small chain OS=Rhodopseudomonas palustris (strain ATCC BAA-98 / CGA009) OX=258594 GN=gltD PE=4 SV=1	rpa:TX73_004595	K00266	rpa00250,rpa00910,rpa01100,rpa01110,rpa01120,rpa01230	Alanine, aspartate and glutamate metabolism, Nitrogen metabolism, Metabolic pathways, Biosynthesis of secondary metabolites, Microbial metabolism in diverse environments, Biosynthesis of amino acids	O2-bridging core	17	HH
RPA0119	Q6NDI9	dTDP-4-dehydrorhamnose reductase OS=Rhodopseudomonas palustris (strain ATCC BAA-98 / CGA009) OX=258594 GN=rmlD PE=3 SV=1	rpa:TX73_000615	K00067	rpa00521,rpa00523,rpa00541,rpa01100,rpa01110,rpa01250	Streptomycin biosynthesis, Polyketide sugar unit biosynthesis, Biosynthesis of various nucleotide sugars, Metabolic pathways, Biosynthesis of secondary metabolites, Biosynthesis of nucleotide sugars	O2-bridging core	17	HH
RPA4821	Q6N0E2	S-methyl-5'-thioadenosine phosphorylase OS=Rhodopseudomonas palustris (strain ATCC BAA-98 / CGA009) OX=258594 GN=mtnP PE=3 SV=1	rpa:TX73_025055	K00772	rpa00270,rpa01100	Cysteine and methionine metabolism, Metabolic pathways	O2-bridging core	17	HH
RPA4332	Q6N1S2	Possible glutathione S-transferase OS=Rhodopseudomonas palustris (strain ATCC BAA-98 / CGA009) OX=258594 GN=gstA1 PE=1 SV=1	rpa:TX73_022445	K00799	rpa00480,rpa01100	Glutathione metabolism, Metabolic pathways	O2-bridging core	17	HH
RPA3594	Q6N3U9	DUF2277 domain-containing protein OS=Rhodopseudomonas palustris (strain ATCC BAA-98 / CGA009) OX=258594 GN=RPA3594 PE=4 SV=1	rpa:TX73_018625				O2-bridging core	17	HH
RPA4049	Q6N2K1	Cdp-glucose 46-dehydratase OS=Rhodopseudomonas palustris (strain ATCC BAA-98 / CGA009) OX=258594 GN=rfbG PE=4 SV=1	rpa:TX73_020980	K01709	rpa00541,rpa01100,rpa01250	Biosynthesis of various nucleotide sugars, Metabolic pathways, Biosynthesis of nucleotide sugars	O2-bridging core	17	HH
RPA2434	Q6N729	histidine kinase OS=Rhodopseudomonas palustris (strain ATCC BAA-98 / CGA009) OX=258594 GN=RPA2434 PE=4 SV=1	rpa:TX73_012590				O2-bridging core	17	HH
RPA2974	Q6N5K0	Indoleacetamide hydrolase OS=Rhodopseudomonas palustris (strain ATCC BAA-98 / CGA009) OX=258594 GN=RPA2974 PE=3 SV=1	rpa:TX73_015425				O2-bridging core	17	HH
RPA4128	Q6N2C2	DUF2188 domain-containing protein OS=Rhodopseudomonas palustris (strain ATCC BAA-98 / CGA009) OX=258594 GN=RPA4128 PE=4 SV=1					O2-bridging core	17	HH
RPA0626	Q6NC47	2345-tetrahydropyridine-26-dicarboxylate N-succinyltransferase OS=Rhodopseudomonas palustris (strain ATCC BAA-98 / CGA009) OX=258594 GN=dapD PE=3 SV=1					O2-bridging core	15	HH
RPA1513	Q6N9M7	CrtB phytoene synthase OS=Rhodopseudomonas palustris (strain ATCC BAA-98 / CGA009) OX=258594 GN=crtB PE=4 SV=1	rpa:TX73_007775	K02291	rpa00906,rpa01100,rpa01110	Carotenoid biosynthesis, Metabolic pathways, Biosynthesis of secondary metabolites	O2-bridging core	14	HH
RPA4474	Q6N1D2	Transcriptional regulator ArsR family OS=Rhodopseudomonas palustris (strain ATCC BAA-98 / CGA009) OX=258594 GN=RPA4474 PE=4 SV=1	rpa:TX73_023230				O2-bridging core	14	HH
RPA2787	Q6N631	Blue-light-activated histidine kinase OS=Rhodopseudomonas palustris (strain ATCC BAA-98 / CGA009) OX=258594 GN=RPA2787 PE=4 SV=1					O2-bridging core	14	HH
RPA3671	P61693	Translation initiation factor IF-1 OS=Rhodopseudomonas palustris (strain ATCC BAA-98 / CGA009) OX=258594 GN=infA PE=3 SV=1					O2-bridging core	14	HH
RPA2602	Q6N6L3	Peptidyl-prolyl cis-trans isomerase OS=Rhodopseudomonas palustris (strain ATCC BAA-98 / CGA009) OX=258594 GN=RPA2602 PE=3 SV=1	rpa:TX73_013465				O2-bridging core	20	HH
RPA0058	Q6NDP7	Putative sn-glycerol 3-phosphate transport system periplasmic binding protein OS=Rhodopseudomonas palustris (strain ATCC BAA-98 / CGA009) OX=258594 GN=ugpB1 PE=3 SV=1	rpa:TX73_000300	K05813	rpa02010	ABC transporters	O2-bridging core	37	HH
RPA0860	Q6NBG8	ABC transporter periplasmic binding protein OS=Rhodopseudomonas palustris (strain ATCC BAA-98 / CGA009) OX=258594 GN=RPA0860 PE=3 SV=1	rpa:TX73_004435				O2-bridging core	37	HH
RPA2037	Q6N867	Possible periplasmic binding protein OS=Rhodopseudomonas palustris (strain ATCC BAA-98 / CGA009) OX=258594 GN=RPA2037 PE=4 SV=1	rpa:TX73_010495	K01999	rpa02010,rpa02024	ABC transporters, Quorum sensing	O2-bridging core	37	HH
RPA3947	Q6N2V1	DUF2147 domain-containing protein OS=Rhodopseudomonas palustris (strain ATCC BAA-98 / CGA009) OX=258594 GN=RPA3947 PE=4 SV=1	rpa:TX73_020450				O2-bridging core	37	HH
RPA4019	Q6N2N1	Putative branched-chain amino acid ABC transporter system substrate-binding protein OS=Rhodopseudomonas palustris (strain ATCC BAA-98 / CGA009) OX=258594 GN=RPA4019 PE=3 SV=1	rpa:TX73_020825	K01999	rpa02010,rpa02024	ABC transporters, Quorum sensing	O2-bridging core	37	HH
RPA2513	Q6N6V1	Elongation factor P OS=Rhodopseudomonas palustris (strain ATCC BAA-98 / CGA009) OX=258594 GN=efp PE=3 SV=1					O2-bridging core	37	HH
RPA2595	Q6N6M0	Nitrogen assimilation regulatory protein ntrX-Response regulator OS=Rhodopseudomonas palustris (strain ATCC BAA-98 / CGA009) OX=258594 GN=ntrX PE=4 SV=1	rpa:TX73_013430	K13599	rpa02020	Two-component system	O2-bridging core	23	HH
RPA3174	Q6N509	Oxaloacetate decarboxylase OS=Rhodopseudomonas palustris (strain ATCC BAA-98 / CGA009) OX=258594 GN=RPA3174 PE=3 SV=1					O2-bridging core	23	HH
RPA4519	Q6N189	Uncharacterized protein OS=Rhodopseudomonas palustris (strain ATCC BAA-98 / CGA009) OX=258594 GN=RPA4519 PE=4 SV=1	rpa:TX73_023465				O2-bridging core	23	HH
RPA2660	Q6N6F7	Glutamine--fructose-6-phosphate aminotransferase [isomerizing] OS=Rhodopseudomonas palustris (strain ATCC BAA-98 / CGA009) OX=258594 GN=glmS PE=3 SV=1	rpa:TX73_013785	K00820	rpa00250,rpa00520,rpa01100,rpa01250	Alanine, aspartate and glutamate metabolism, Amino sugar and nucleotide sugar metabolism, Metabolic pathways, Biosynthesis of nucleotide sugars	O2-bridging core	23	HH
RPA0974	Q6NB56	Hydrogenase expression/formation protein hypB OS=Rhodopseudomonas palustris (strain ATCC BAA-98 / CGA009) OX=258594 GN=hypB PE=3 SV=1	rpa:TX73_005015				O2-bridging core	23	HH
RPA4286	Q6N1W6	Catalytic LigB subunit of aromatic ring-opening dioxygenase OS=Rhodopseudomonas palustris (strain ATCC BAA-98 / CGA009) OX=258594 GN=RPA4286 PE=3 SV=1	rpa:TX73_022210				O2-bridging core	23	HH
RPA4245	Q6N207	UspA domain-containing protein OS=Rhodopseudomonas palustris (strain ATCC BAA-98 / CGA009) OX=258594 GN=RPA4245 PE=3 SV=1	rpa:TX73_021995				O2-bridging core	23	HH
RPA2197	Q6N7Q9	Ribosomal RNA large subunit methyltransferase E OS=Rhodopseudomonas palustris (strain ATCC BAA-98 / CGA009) OX=258594 GN=rlmE PE=3 SV=1					O2-bridging core	29	HH
RPA3186	Q6N4Z7	T3SS negative regulatorGrlR OS=Rhodopseudomonas palustris (strain ATCC BAA-98 / CGA009) OX=258594 GN=RPA3186 PE=4 SV=1	rpa:TX73_016480				O2-bridging core	29	HH
RPA4510	Q6N198	Uncharacterized protein OS=Rhodopseudomonas palustris (strain ATCC BAA-98 / CGA009) OX=258594 GN=RPA4510 PE=4 SV=1	rpa:TX73_023420				O2-bridging core	29	HH
RPA3659	Q6N3N4	DUF176 OS=Rhodopseudomonas palustris (strain ATCC BAA-98 / CGA009) OX=258594 GN=RPA3659 PE=4 SV=1	rpa:TX73_018965				O2-bridging core	29	HH
RPA3669	Q6N3M4	Putative urea short-chain amide or branched-chain amino acid uptake ABC transporter periplasmic solute-binding protein OS=Rhodopseudomonas palustris (strain ATCC BAA-98 / CGA009) OX=258594 GN=RPA3669 PE=4 SV=1	rpa:TX73_019015	K11959	rpa02010	ABC transporters	O2-bridging core	29	HH
RPA0186	Q6NDC2	Putative short-chain dehydrogenase/reductase OS=Rhodopseudomonas palustris (strain ATCC BAA-98 / CGA009) OX=258594 GN=RPA0186 PE=4 SV=1	rpa:TX73_000965				O2-bridging core	29	HH
RPA3221	Q6N4W2	Periplasmic serine endoprotease DegP-like OS=Rhodopseudomonas palustris (strain ATCC BAA-98 / CGA009) OX=258594 GN=RPA3221 PE=3 SV=1	rpa:TX73_016660				O2-bridging core	29	HH
RPA4648	Q6N0W2	Possible ABC transporter binding protein component OS=Rhodopseudomonas palustris (strain ATCC BAA-98 / CGA009) OX=258594 GN=RPA4648 PE=1 SV=1	rpa:TX73_024135	K02055	rpa02024	Quorum sensing	O2-bridging core	29	HH
RPA0060	Q6NDP5	TIGR02300 family protein OS=Rhodopseudomonas palustris (strain ATCC BAA-98 / CGA009) OX=258594 GN=RPA0060 PE=4 SV=1	rpa:TX73_000315				O2-bridging core	54	HH
RPA1618	Q6N9D1	Putative acetolactate synthase large subunit OS=Rhodopseudomonas palustris (strain ATCC BAA-98 / CGA009) OX=258594 GN=ilvX PE=3 SV=1	rpa:TX73_008310	K01652	rpa00290,rpa00650,rpa00660,rpa00770,rpa01100,rpa01110,rpa01210,rpa01230	Valine, leucine and isoleucine biosynthesis, Butanoate metabolism, C5-Branched dibasic acid metabolism, Pantothenate and CoA biosynthesis, Metabolic pathways, Biosynthesis of secondary metabolites, 2-Oxocarboxylic acid metabolism, Biosynthesis of amino acids	O2-bridging core	54	HH
RPA3090	Q6N591	Putative colicin V production protein OS=Rhodopseudomonas palustris (strain ATCC BAA-98 / CGA009) OX=258594 GN=RPA3090 PE=4 SV=1	rpa:TX73_015985				O2-bridging core	54	HH
RPA3363	Q6N4H4	Uncharacterized protein OS=Rhodopseudomonas palustris (strain ATCC BAA-98 / CGA009) OX=258594 GN=RPA3363 PE=4 SV=1	rpa:TX73_017380				O2-bridging core	54	HH
RPA4018	Q6N2N2	UDP-glucose 6-dehydrogenase OS=Rhodopseudomonas palustris (strain ATCC BAA-98 / CGA009) OX=258594 GN=RPA4018 PE=3 SV=1	rpa:TX73_020820	K00012	rpa00040,rpa00053,rpa00520,rpa00541,rpa01100,rpa01240,rpa01250	Pentose and glucuronate interconversions, Ascorbate and aldarate metabolism, Amino sugar and nucleotide sugar metabolism, Biosynthesis of various nucleotide sugars, Metabolic pathways, Biosynthesis of cofactors, Biosynthesis of nucleotide sugars	O2-bridging core	48	HH
RPA2505	Q6N6V9	Fructose-16-bisphosphatase OS=Rhodopseudomonas palustris (strain ATCC BAA-98 / CGA009) OX=258594 GN=glpX PE=3 SV=1	rpa:TX73_012945	K11532	rpa00010,rpa00030,rpa00051,rpa00680,rpa00710,rpa01100,rpa01110,rpa01120,rpa01200	Glycolysis / Gluconeogenesis, Pentose phosphate pathway, Fructose and mannose metabolism, Methane metabolism, Carbon fixation by Calvin cycle, Metabolic pathways, Biosynthesis of secondary metabolites, Microbial metabolism in diverse environments, Carbon metabolism	O2-bridging core	10	HH
RPA4223	Q6N227	Response regulatory domain-containing protein OS=Rhodopseudomonas palustris (strain ATCC BAA-98 / CGA009) OX=258594 GN=RPA4223 PE=4 SV=1	rpa:TX73_021890				O2-bridging core	10	HH
RPA0559	Q6NCB3	Putative pirin OS=Rhodopseudomonas palustris (strain ATCC BAA-98 / CGA009) OX=258594 GN=RPA0559 PE=3 SV=1	rpa:TX73_002895				O2-bridging core	10	HH
RPA4147	Q6N2A3	Putative thymidine phosphorylase OS=Rhodopseudomonas palustris (strain ATCC BAA-98 / CGA009) OX=258594 GN=RPA4147 PE=3 SV=2					O2-bridging core	13	HH
RPA3075	Q6N5A6	Malonyl CoA-acyl carrier protein transacylase OS=Rhodopseudomonas palustris (strain ATCC BAA-98 / CGA009) OX=258594 GN=fabD PE=3 SV=1	rpa:TX73_015905	K00645	rpa00061,rpa00074,rpa01100,rpa01110,rpa01212	Fatty acid biosynthesis, Mycolic acid biosynthesis, Metabolic pathways, Biosynthesis of secondary metabolites, Fatty acid metabolism	O2-bridging core	13	HH
RPA3274	Q6N4R3	Transcription termination/antitermination protein NusG OS=Rhodopseudomonas palustris (strain ATCC BAA-98 / CGA009) OX=258594 GN=nusG PE=3 SV=1	rpa:TX73_016925				O2-bridging core	13	HH
RPA2725	Q6N692	Transcriptional repressor NrdR OS=Rhodopseudomonas palustris (strain ATCC BAA-98 / CGA009) OX=258594 GN=nrdR PE=3 SV=1					O2-bridging core	13	HH
RPA3023	Q6N5F6	Aldo/keto reductase OS=Rhodopseudomonas palustris (strain ATCC BAA-98 / CGA009) OX=258594 GN=RPA3023 PE=4 SV=1	rpa:TX73_015655				O2-bridging core	13	HH
RPA1527	O83005	Reaction center protein L chain OS=Rhodopseudomonas palustris (strain ATCC BAA-98 / CGA009) OX=258594 GN=pufL PE=1 SV=4					O2-bridging core	13	HH
RPA3111	Q6N571	Aspartyl/glutamyl-tRNA(Asn/Gln) amidotransferase subunit C OS=Rhodopseudomonas palustris (strain ATCC BAA-98 / CGA009) OX=258594 GN=gatC PE=3 SV=1					O2-bridging core	13	HH
RPA3116	Q6N566	Indole-3-pyruvate decarboxylase OS=Rhodopseudomonas palustris (strain ATCC BAA-98 / CGA009) OX=258594 GN=ipdC PE=3 SV=1	rpa:TX73_016115	K04103	rpa00380,rpa01100	Tryptophan metabolism, Metabolic pathways	O2-bridging core	13	HH
RPA3354	Q6N4I3	Uncharacterized protein OS=Rhodopseudomonas palustris (strain ATCC BAA-98 / CGA009) OX=258594 GN=RPA3354 PE=4 SV=1	rpa:TX73_017335				O2-bridging core	13	HH
RPA4820	Q6N0E3	Methylthioribose-1-phosphate isomerase OS=Rhodopseudomonas palustris (strain ATCC BAA-98 / CGA009) OX=258594 GN=eIF-2B PE=3 SV=1	rpa:TX73_025050	K08963	rpa00270,rpa01100	Cysteine and methionine metabolism, Metabolic pathways	O2-bridging core	13	HH
RPA0417	Q6NCQ2	SnoaL-like domain-containing protein OS=Rhodopseudomonas palustris (strain ATCC BAA-98 / CGA009) OX=258594 GN=RPA0417 PE=4 SV=1	rpa:TX73_002170				O2-bridging core	13	HH
RPA3176	Q6N507	Alkaline phosphatase family protein OS=Rhodopseudomonas palustris (strain ATCC BAA-98 / CGA009) OX=258594 GN=RPA3176 PE=4 SV=1	rpa:TX73_016425				O2-bridging core	12	HH
RPA0083	Q6NDM2	Ubiquinone/menaquinone biosynthesis C-methyltransferase UbiE OS=Rhodopseudomonas palustris (strain ATCC BAA-98 / CGA009) OX=258594 GN=ubiE PE=3 SV=1					O2-bridging core	12	HH
RPA2950	Q6N5M4	NADH-quinone oxidoreductase subunit C OS=Rhodopseudomonas palustris (strain ATCC BAA-98 / CGA009) OX=258594 GN=nuoC PE=3 SV=1					O2-bridging core	12	HH
RPA2084	Q6N820	Precorrin 3 or 4 methylase OS=Rhodopseudomonas palustris (strain ATCC BAA-98 / CGA009) OX=258594 GN=cobM PE=3 SV=1	rpa:TX73_010740	K05936	rpa00860,rpa01100,rpa01240	Porphyrin metabolism, Metabolic pathways, Biosynthesis of cofactors	O2-bridging core	12	HH
RPA4180	Q6N270	NAD(P) transhydrogenase subunit beta OS=Rhodopseudomonas palustris (strain ATCC BAA-98 / CGA009) OX=258594 GN=pntB PE=3 SV=1	rpa:TX73_021670	K00325	rpa00760,rpa01100	Nicotinate and nicotinamide metabolism, Metabolic pathways	O2-bridging core	12	HH
RPA1515	Q6N9M5	UspA domain-containing protein OS=Rhodopseudomonas palustris (strain ATCC BAA-98 / CGA009) OX=258594 GN=RPA1515 PE=3 SV=1	rpa:TX73_007785				O2-bridging core	54	HL
RPA2926	Q6N5P8	Lipoprotein-releasing system ATP-binding protein LolD 2 OS=Rhodopseudomonas palustris (strain ATCC BAA-98 / CGA009) OX=258594 GN=lolD2 PE=3 SV=1					O2-bridging core	54	LH
RPA4424	Q6N1I1	Beta-lactamase-like OS=Rhodopseudomonas palustris (strain ATCC BAA-98 / CGA009) OX=258594 GN=RPA4424 PE=4 SV=1	rpa:TX73_022930				O2-bridging core	12	LH
RPA4029	Q6N2M1	Possible branched-chain amino acid ABC transport system substrate-binding protein OS=Rhodopseudomonas palustris (strain ATCC BAA-98 / CGA009) OX=258594 GN=RPA4029 PE=4 SV=1	rpa:TX73_020875	K01999	rpa02010,rpa02024	ABC transporters, Quorum sensing	O2-bridging core	3	LL
RPA1169	Q6NAL5	Molybdopterin converting factor subunit 1 OS=Rhodopseudomonas palustris (strain ATCC BAA-98 / CGA009) OX=258594 GN=moaD PE=4 SV=1	rpa:TX73_006000	K03636	rpa04122	Sulfur relay system	O2-bridging core	3	LL
RPA4441	Q6N1G5	Putative magnesium/cobalt transport protein OS=Rhodopseudomonas palustris (strain ATCC BAA-98 / CGA009) OX=258594 GN=corA PE=3 SV=1	rpa:TX73_023045				O2-bridging core	3	LL
RPA1181	Q6NAK4	Haloacid dehalogenase-like hydrolase OS=Rhodopseudomonas palustris (strain ATCC BAA-98 / CGA009) OX=258594 GN=RPA1181 PE=4 SV=1	rpa:TX73_006060				O2-bridging core	3	LL
RPA3432	Q6N4A7	Zinc finger CHCC-type domain-containing protein OS=Rhodopseudomonas palustris (strain ATCC BAA-98 / CGA009) OX=258594 GN=RPA3432 PE=4 SV=1	rpa:TX73_017750				O2-bridging core	3	LL
RPA4420	Q6N1I5	Protein SlyX homolog OS=Rhodopseudomonas palustris (strain ATCC BAA-98 / CGA009) OX=258594 GN=slyX PE=3 SV=1					O2-bridging core	3	LL
RPA2651	Q6N6G4	Endoribonuclease protein synthesis inhibitor OS=Rhodopseudomonas palustris (strain ATCC BAA-98 / CGA009) OX=258594 GN=RPA2651 PE=4 SV=1	rpa:TX73_013730				O2-bridging core	3	LL
RPA3223	Q6N4W0	Zinc-type alcohol dehydrogenase-like protein OS=Rhodopseudomonas palustris (strain ATCC BAA-98 / CGA009) OX=258594 GN=RPA3223 PE=3 SV=1	rpa:TX73_016670				O2-bridging core	3	LL
RPA4525	Q6N183	Uncharacterized protein OS=Rhodopseudomonas palustris (strain ATCC BAA-98 / CGA009) OX=258594 GN=RPA4525 PE=4 SV=1	rpa:TX73_023500				O2-bridging core	3	LL
RPA1949	Q6N8F4	PqqA binding protein OS=Rhodopseudomonas palustris (strain ATCC BAA-98 / CGA009) OX=258594 GN=pqqD PE=3 SV=1					O2-bridging core	3	LL
RPA1488	Q6N9Q0	L-carnitine dehydratase/bile acid-inducible protein F OS=Rhodopseudomonas palustris (strain ATCC BAA-98 / CGA009) OX=258594 GN=RPA1488 PE=4 SV=1	rpa:TX73_007650				O2-bridging core	35	LL
RPA2681	Q6N6D6	5-oxoprolinase subunit A OS=Rhodopseudomonas palustris (strain ATCC BAA-98 / CGA009) OX=258594 GN=pxpA PE=3 SV=1					O2-bridging core	35	LL
RPA3239	P60744	50S ribosomal protein L24 OS=Rhodopseudomonas palustris (strain ATCC BAA-98 / CGA009) OX=258594 GN=rplX PE=1 SV=3					O2-bridging core	35	LL
RPA4232	Q6N218	Uncharacterized protein OS=Rhodopseudomonas palustris (strain ATCC BAA-98 / CGA009) OX=258594 GN=RPA4232 PE=4 SV=1	rpa:TX73_021930				O2-bridging core	35	LL
RPA0513	Q6NCF9	3-oxoadipyl-CoA thiolase OS=Rhodopseudomonas palustris (strain ATCC BAA-98 / CGA009) OX=258594 GN=pcaF PE=3 SV=1	rpa:TX73_002660	K07823	rpa00362,rpa01120	Benzoate degradation, Microbial metabolism in diverse environments	O2-bridging core	33	LL
RPA1552	Q6N9J7	Aerobic magnesium-protoporphyrin IX monomethyl ester [oxidative] cyclase OS=Rhodopseudomonas palustris (strain ATCC BAA-98 / CGA009) OX=258594 GN=acsF PE=3 SV=1					O2-bridging core	33	LL
RPA3588	Q6N3V5	Possible FAD-dependent monooxygenase OS=Rhodopseudomonas palustris (strain ATCC BAA-98 / CGA009) OX=258594 GN=RPA3588 PE=4 SV=1	rpa:TX73_018595	K20940	rpa00405,rpa01100,rpa01110	Phenazine biosynthesis, Metabolic pathways, Biosynthesis of secondary metabolites	O2-bridging core	33	LL
RPA2192	Q6N7R4	MaoC-like domain-containing protein OS=Rhodopseudomonas palustris (strain ATCC BAA-98 / CGA009) OX=258594 GN=RPA2192 PE=4 SV=1	rpa:TX73_011310				O2-bridging core	33	LL
RPA2959	Q6N5L5	Lon protease OS=Rhodopseudomonas palustris (strain ATCC BAA-98 / CGA009) OX=258594 GN=lon PE=2 SV=1	rpa:TX73_015345				O2-bridging core	33	LL
RPA3372	Q6N4G5	Uncharacterized protein OS=Rhodopseudomonas palustris (strain ATCC BAA-98 / CGA009) OX=258594 GN=RPA3372 PE=4 SV=1	rpa:TX73_017440				O2-bridging core	33	LL
RPA2172	Q6N7T4	Putative oxidoreductase OS=Rhodopseudomonas palustris (strain ATCC BAA-98 / CGA009) OX=258594 GN=RPA2172 PE=3 SV=1	rpa:TX73_011210				O2-bridging core	33	LL
RPA4708	Q6N0Q4	Nitronate monooxygenase domain-containing protein OS=Rhodopseudomonas palustris (strain ATCC BAA-98 / CGA009) OX=258594 GN=RPA4708 PE=4 SV=1	rpa:TX73_024460	K00459	rpa00910,rpa01100	Nitrogen metabolism, Metabolic pathways	O2-bridging core	33	LL
RPA3191	Q6N4Z2	Putative short-chain dehydrogenases OS=Rhodopseudomonas palustris (strain ATCC BAA-98 / CGA009) OX=258594 GN=RPA3191 PE=3 SV=1	rpa:TX73_016505				O2-bridging core	33	LL
RPA1149	P60806	ATP phosphoribosyltransferase OS=Rhodopseudomonas palustris (strain ATCC BAA-98 / CGA009) OX=258594 GN=hisG PE=3 SV=1					O2-bridging core	44	LL
RPA0569	Q6NCA3	VWFA domain-containing protein OS=Rhodopseudomonas palustris (strain ATCC BAA-98 / CGA009) OX=258594 GN=RPA0569 PE=4 SV=1	rpa:TX73_002950				O2-bridging core	44	LL
RPA2913	Q6N5Q9	UDP-3-O-acylglucosamine N-acyltransferase OS=Rhodopseudomonas palustris (strain ATCC BAA-98 / CGA009) OX=258594 GN=lpxD PE=3 SV=1					O2-bridging core	44	LL
RPA3825	Q6N369	2-methylisocitrate lyase OS=Rhodopseudomonas palustris (strain ATCC BAA-98 / CGA009) OX=258594 GN=RPA3825 PE=4 SV=1	rpa:TX73_019805				O2-bridging core	44	LL
RPA3924	Q6N2X4	Methyltransferase type 11 domain-containing protein OS=Rhodopseudomonas palustris (strain ATCC BAA-98 / CGA009) OX=258594 GN=RPA3924 PE=4 SV=1	rpa:TX73_020340				O2-bridging core	44	LL
RPA1664	Q6N985	Glyoxalase/Bleomycin resistance protein/dioxygenase domain OS=Rhodopseudomonas palustris (strain ATCC BAA-98 / CGA009) OX=258594 GN=RPA1664 PE=3 SV=1	rpa:TX73_008555				O2-bridging core	44	LL
RPA4213	Q6N237	Sulfite reductase hemoprotein subunit OS=Rhodopseudomonas palustris (strain ATCC BAA-98 / CGA009) OX=258594 GN=RPA4213 PE=4 SV=1	rpa:TX73_021840	K00381	rpa00920,rpa01100,rpa01120,rpa01320	Sulfur metabolism, Metabolic pathways, Microbial metabolism in diverse environments, Sulfur cycle	O2-bridging core	44	LL
RPA2863	Q6N5V7	Dihydrolipoyl dehydrogenase OS=Rhodopseudomonas palustris (strain ATCC BAA-98 / CGA009) OX=258594 GN=RPA2863 PE=3 SV=1	rpa:TX73_014835	K00382	rpa00010,rpa00020,rpa00260,rpa00280,rpa00310,rpa00380,rpa00620,rpa00630,rpa00640,rpa00670,rpa00785,rpa01100,rpa01110,rpa01120,rpa01200,rpa01210,rpa01240	Glycolysis / Gluconeogenesis, Citrate cycle (TCA cycle), Glycine, serine and threonine metabolism, Valine, leucine and isoleucine degradation, Lysine degradation, Tryptophan metabolism, Pyruvate metabolism, Glyoxylate and dicarboxylate metabolism, Propanoate metabolism, One carbon pool by folate, Lipoic acid metabolism, Metabolic pathways, Biosynthesis of secondary metabolites, Microbial metaboli…	O2-bridging core	44	LL
RPA3095	Q6N586	GTPase Der OS=Rhodopseudomonas palustris (strain ATCC BAA-98 / CGA009) OX=258594 GN=der PE=3 SV=1					O2-bridging core	44	LL
RPA4015	Q6N2N5	Adenosylhomocysteinase OS=Rhodopseudomonas palustris (strain ATCC BAA-98 / CGA009) OX=258594 GN=ahcY PE=3 SV=1					O2-bridging core	44	LL
RPA0196	Q6NDB3	Putative ABC transporter ATP-binding protein OS=Rhodopseudomonas palustris (strain ATCC BAA-98 / CGA009) OX=258594 GN=RPA0196 PE=3 SV=1	rpa:TX73_001015				O2-bridging core	6	LL
RPA3297	Q6N4P0	Possible branched-chain amino acid transport system substrate-binding protein OS=Rhodopseudomonas palustris (strain ATCC BAA-98 / CGA009) OX=258594 GN=RPA3297 PE=4 SV=1	rpa:TX73_017045	K01999	rpa02010,rpa02024	ABC transporters, Quorum sensing	O2-bridging core	6	LL
RPA0653	G3XCR0	14-dihydroxy-2-naphthoyl-CoA synthase OS=Rhodopseudomonas palustris (strain ATCC BAA-98 / CGA009) OX=258594 GN=badI PE=3 SV=1	rpa:TX73_003385	K07536	rpa00362,rpa01100,rpa01120,rpa01220	Benzoate degradation, Metabolic pathways, Microbial metabolism in diverse environments, Degradation of aromatic compounds	O2-bridging core	6	LL
RPA1690	Q6N959	DUF2147 domain-containing protein OS=Rhodopseudomonas palustris (strain ATCC BAA-98 / CGA009) OX=258594 GN=RPA1690 PE=4 SV=1	rpa:TX73_008695				O2-bridging core	6	LL
RPA0328	Q6NCY9	dITP/XTP pyrophosphatase OS=Rhodopseudomonas palustris (strain ATCC BAA-98 / CGA009) OX=258594 GN=RPA0328 PE=3 SV=1					O2-bridging core	6	LL
RPA2930	Q6N5P4	YcnI-like domain-containing protein OS=Rhodopseudomonas palustris (strain ATCC BAA-98 / CGA009) OX=258594 GN=RPA2930 PE=4 SV=1	rpa:TX73_015185				O2-bridging core	6	LL
RPA1659	Q6N990	Hemerythrin-like domain-containing protein OS=Rhodopseudomonas palustris (strain ATCC BAA-98 / CGA009) OX=258594 GN=RPA1659 PE=4 SV=1	rpa:TX73_008530				O2-bridging core	6	LL
RPA0218	Q6ND91	Succinate dehydrogenase hydrophobic membrane anchor subunit OS=Rhodopseudomonas palustris (strain ATCC BAA-98 / CGA009) OX=258594 GN=sdhD PE=4 SV=1	rpa:TX73_001130	K00242	rpa00020,rpa00190,rpa00650,rpa00720,rpa01100,rpa01110,rpa01120,rpa01200	Citrate cycle (TCA cycle), Oxidative phosphorylation, Butanoate metabolism, Other carbon fixation pathways, Metabolic pathways, Biosynthesis of secondary metabolites, Microbial metabolism in diverse environments, Carbon metabolism	O2-bridging core	6	LL
RPA1260	Q6NAC5	Universal stress protein (Usp) OS=Rhodopseudomonas palustris (strain ATCC BAA-98 / CGA009) OX=258594 GN=RPA1260 PE=3 SV=1	rpa:TX73_006470				O2-bridging core	6	LL
RPA1881	Q6N8M2	TRAP transporter substrate-binding protein OS=Rhodopseudomonas palustris (strain ATCC BAA-98 / CGA009) OX=258594 GN=RPA1881 PE=4 SV=1	rpa:TX73_009685				O2-bridging core	6	LL
RPA3051	Q6N5C8	Phosphoribosylformylglycinamidine cyclo-ligase OS=Rhodopseudomonas palustris (strain ATCC BAA-98 / CGA009) OX=258594 GN=purM PE=3 SV=1					O2-bridging core	51	LL
RPA3892	Q6N305	Type III secretion system (T3SS) negative regulator GrlR OS=Rhodopseudomonas palustris (strain ATCC BAA-98 / CGA009) OX=258594 GN=RPA3892 PE=4 SV=1	rpa:TX73_020180				O2-bridging core	51	LL
RPA4667	Q6N0U4	Putative carbon-monoxide dehydrogenase large subunit OS=Rhodopseudomonas palustris (strain ATCC BAA-98 / CGA009) OX=258594 GN=coxL PE=4 SV=1	rpa:TX73_024260				O2-bridging core	51	LL
RPA1676	Q6N973	histidine kinase OS=Rhodopseudomonas palustris (strain ATCC BAA-98 / CGA009) OX=258594 GN=cheA3 PE=4 SV=1	rpa:TX73_008360	K03407	rpa02020,rpa02030	Two-component system, Bacterial chemotaxis	O2-bridging core	45	LL
RPA0862	Q6NBG6	G-protein beta WD-40 repeat OS=Rhodopseudomonas palustris (strain ATCC BAA-98 / CGA009) OX=258594 GN=RPA0862 PE=4 SV=1	rpa:TX73_004445				O2-bridging core	45	LL
RPA1675	Q6N974	Methyl-accepting chemotaxis receptor/sensory transducer with PAS domain OS=Rhodopseudomonas palustris (strain ATCC BAA-98 / CGA009) OX=258594 GN=RPA1675 PE=3 SV=1	rpa:TX73_008610	K03776	rpa02020,rpa02030	Two-component system, Bacterial chemotaxis	O2-bridging core	45	LL
RPA0402	Q6NCR7	Possible transcriptional regulator TetR family OS=Rhodopseudomonas palustris (strain ATCC BAA-98 / CGA009) OX=258594 GN=RPA0402 PE=4 SV=1	rpa:TX73_002090				O2-bridging core	45	LL
RPA4271	Q6N1Y1	4-hydroxy-3-methylbut-2-enyl diphosphate reductase 2 OS=Rhodopseudomonas palustris (strain ATCC BAA-98 / CGA009) OX=258594 GN=ispH2 PE=3 SV=1					O2-bridging core	45	LL
RPA0382	Q6NCT7	Glycogen synthase OS=Rhodopseudomonas palustris (strain ATCC BAA-98 / CGA009) OX=258594 GN=glgA PE=3 SV=1					O2-bridging core	45	LL
RPA3881	Q6N314	Tim44-like domain-containing protein OS=Rhodopseudomonas palustris (strain ATCC BAA-98 / CGA009) OX=258594 GN=RPA3881 PE=4 SV=1	rpa:TX73_020125				O2-bridging core	24	LL
RPA0352	P60793	Elongation factor 4 OS=Rhodopseudomonas palustris (strain ATCC BAA-98 / CGA009) OX=258594 GN=lepA PE=3 SV=1					O2-bridging core	24	LL
RPA3691	Q6N3K2	Putative ABC transporter solute-binding protein OS=Rhodopseudomonas palustris (strain ATCC BAA-98 / CGA009) OX=258594 GN=RPA3691 PE=3 SV=1	rpa:TX73_019125	K13893	rpa02010	ABC transporters	O2-bridging core	24	LL
RPA0543	Q6NCC9	Uncharacterized protein OS=Rhodopseudomonas palustris (strain ATCC BAA-98 / CGA009) OX=258594 GN=RPA0543 PE=4 SV=1	rpa:TX73_002815				O2-bridging core	24	LL
RPA2280	Q6N7H7	Putative low-affinity phosphate transport accessory protein OS=Rhodopseudomonas palustris (strain ATCC BAA-98 / CGA009) OX=258594 GN=RPA2280 PE=3 SV=1	rpa:TX73_011795				O2-bridging core	24	LL
RPA3978	Q6N2S1	Putative aminotransferase (Aminosugar biosynthesis) OS=Rhodopseudomonas palustris (strain ATCC BAA-98 / CGA009) OX=258594 GN=wpbE PE=3 SV=1	rpa:TX73_020615	K13017	rpa00541,rpa01100,rpa01250	Biosynthesis of various nucleotide sugars, Metabolic pathways, Biosynthesis of nucleotide sugars	O2-bridging core	24	LL
RPA4756	Q6N0K6	Putative nickel-responsive regulator OS=Rhodopseudomonas palustris (strain ATCC BAA-98 / CGA009) OX=258594 GN=RPA4756 PE=3 SV=1					O2-bridging core	24	LL
RPA0607	Q6NC65	Release factor glutamine methyltransferase OS=Rhodopseudomonas palustris (strain ATCC BAA-98 / CGA009) OX=258594 GN=hemK PE=3 SV=1	rpa:TX73_003140				O2-bridging core	26	LL
RPA1243	Q6NAE2	DUF3618 domain-containing protein OS=Rhodopseudomonas palustris (strain ATCC BAA-98 / CGA009) OX=258594 GN=RPA1243 PE=4 SV=1					O2-bridging core	26	LL
RPA4673	Q6N0T8	Putative beta lactamase OS=Rhodopseudomonas palustris (strain ATCC BAA-98 / CGA009) OX=258594 GN=cphA1 PE=4 SV=1	rpa:TX73_024290				O2-bridging core	26	LL
RPA3245	Q6N4T9	50S ribosomal protein L22 OS=Rhodopseudomonas palustris (strain ATCC BAA-98 / CGA009) OX=258594 GN=rplV PE=1 SV=3					O2-bridging core	26	LL
RPA4436	Q6N1G9	Methionine biosynthesis protein MetW OS=Rhodopseudomonas palustris (strain ATCC BAA-98 / CGA009) OX=258594 GN=RPA4436 PE=4 SV=1	rpa:TX73_023020				O2-bridging core	26	LL
RPA1240	Q6NAE5	Biopolymer transport protein ExbD OS=Rhodopseudomonas palustris (strain ATCC BAA-98 / CGA009) OX=258594 GN=exbD1 PE=3 SV=1	rpa:TX73_006365				O2-bridging core	26	LL
RPA4487	Q6N1B9	DSBA oxidoreductase:Tat pathway signal OS=Rhodopseudomonas palustris (strain ATCC BAA-98 / CGA009) OX=258594 GN=RPA4487 PE=4 SV=1	rpa:TX73_023295				O2-bridging core	43	LL
RPA2088	Q6N816	Precorrin 3 methylase OS=Rhodopseudomonas palustris (strain ATCC BAA-98 / CGA009) OX=258594 GN=cobJ PE=4 SV=1	rpa:TX73_010760	K05934	rpa00860,rpa01100,rpa01240	Porphyrin metabolism, Metabolic pathways, Biosynthesis of cofactors	O2-bridging core	19	LL
RPA2560	Q6N6Q4	ABC transporter periplasmic amino acid binding protein aapJ-1 OS=Rhodopseudomonas palustris (strain ATCC BAA-98 / CGA009) OX=258594 GN=aapJ-1 PE=3 SV=1	rpa:TX73_013240	K09969	rpa02010	ABC transporters	O2-bridging core	17	LL
RPA0467	Q6NCK5	Putative glycerate dehydrogenase OS=Rhodopseudomonas palustris (strain ATCC BAA-98 / CGA009) OX=258594 GN=RPA0467 PE=3 SV=1	rpa:TX73_002420				O2-bridging core	17	LL
RPA3032	Q6N5E7	Phenylacetic acid degradation-related protein OS=Rhodopseudomonas palustris (strain ATCC BAA-98 / CGA009) OX=258594 GN=RPA3032 PE=4 SV=1	rpa:TX73_015695				O2-bridging core	17	LL
RPA1092	Q6NAT8	Carboxymuconolactone decarboxylase OS=Rhodopseudomonas palustris (strain ATCC BAA-98 / CGA009) OX=258594 GN=RPA1092 PE=4 SV=1	rpa:TX73_005615				O2-bridging core	15	LL
RPA3248	Q6N4T7	50S ribosomal protein L23 OS=Rhodopseudomonas palustris (strain ATCC BAA-98 / CGA009) OX=258594 GN=rplW PE=1 SV=1					O2-bridging core	14	LL
RPA3685	Q6N3K8	Leucine aminopeptidase OS=Rhodopseudomonas palustris (strain ATCC BAA-98 / CGA009) OX=258594 GN=RPA3685 PE=3 SV=1	rpa:TX73_019095	K01255	rpa00480,rpa01100	Glutathione metabolism, Metabolic pathways	O2-bridging core	14	LL
RPA4736	Q6N0M6	Cell division ATP-binding protein FtsE OS=Rhodopseudomonas palustris (strain ATCC BAA-98 / CGA009) OX=258594 GN=ftsE PE=3 SV=1	rpa:TX73_024610	K09812	rpa02010	ABC transporters	O2-bridging core	14	LL
RPA4382	Q6N1M3	Uncharacterized protein OS=Rhodopseudomonas palustris (strain ATCC BAA-98 / CGA009) OX=258594 GN=RPA4382 PE=4 SV=1	rpa:TX73_022715				O2-bridging core	20	LL
RPA0037	Q6NDR7	Phenylalanine--tRNA ligase alpha subunit OS=Rhodopseudomonas palustris (strain ATCC BAA-98 / CGA009) OX=258594 GN=pheS PE=3 SV=1					O2-bridging core	37	LL
RPA0491	Q6NCI1	Possible MgpS ATP-dependent helicase OS=Rhodopseudomonas palustris (strain ATCC BAA-98 / CGA009) OX=258594 GN=RPA0491 PE=4 SV=1	rpa:TX73_002550				O2-bridging core	37	LL
RPA4776	Q6N0I6	Phosphate-specific transport system accessory protein PhoU OS=Rhodopseudomonas palustris (strain ATCC BAA-98 / CGA009) OX=258594 GN=phoU PE=3 SV=1	rpa:TX73_024825				O2-bridging core	37	LL
RPA2035	Q6N869	Ketol-acid reductoisomerase (NADP(+)) OS=Rhodopseudomonas palustris (strain ATCC BAA-98 / CGA009) OX=258594 GN=ilvC PE=3 SV=1					O2-bridging core	23	LL
RPA1748	Q6N903	Putative branched-chain amino acid transport system substrate-binding protein OS=Rhodopseudomonas palustris (strain ATCC BAA-98 / CGA009) OX=258594 GN=RPA1748 PE=4 SV=1	rpa:TX73_008990	K01999	rpa02010,rpa02024	ABC transporters, Quorum sensing	O2-bridging core	23	LL
RPA2031	Q6N873	Acetolactate synthase OS=Rhodopseudomonas palustris (strain ATCC BAA-98 / CGA009) OX=258594 GN=ilvI PE=3 SV=1	rpa:TX73_010465	K01652	rpa00290,rpa00650,rpa00660,rpa00770,rpa01100,rpa01110,rpa01210,rpa01230	Valine, leucine and isoleucine biosynthesis, Butanoate metabolism, C5-Branched dibasic acid metabolism, Pantothenate and CoA biosynthesis, Metabolic pathways, Biosynthesis of secondary metabolites, 2-Oxocarboxylic acid metabolism, Biosynthesis of amino acids	O2-bridging core	23	LL
RPA3045	Q6N5D4	Ribonuclease D OS=Rhodopseudomonas palustris (strain ATCC BAA-98 / CGA009) OX=258594 GN=rnd PE=3 SV=1	rpa:TX73_015755				O2-bridging core	23	LL
RPA3118	Q6N564	Dihydroorotase OS=Rhodopseudomonas palustris (strain ATCC BAA-98 / CGA009) OX=258594 GN=pyr PE=3 SV=1	rpa:TX73_016125	K01465	rpa00240,rpa01100,rpa01240	Pyrimidine metabolism, Metabolic pathways, Biosynthesis of cofactors	O2-bridging core	23	LL
RPA4728	Q6N0N4	Uncharacterized protein OS=Rhodopseudomonas palustris (strain ATCC BAA-98 / CGA009) OX=258594 GN=RPA4728 PE=4 SV=1	rpa:TX73_024570				O2-bridging core	23	LL
RPA4797	Q6N0G5	ABC transporter amino acid binding protein OS=Rhodopseudomonas palustris (strain ATCC BAA-98 / CGA009) OX=258594 GN=RPA4797 PE=3 SV=1	rpa:TX73_024930	K09969	rpa02010	ABC transporters	O2-bridging core	23	LL
RPA0984	Q6NB46	Putative glutamine synthetase-like protein OS=Rhodopseudomonas palustris (strain ATCC BAA-98 / CGA009) OX=258594 GN=glnA4 PE=3 SV=1	rpa:TX73_005065	K01915	rpa00220,rpa00250,rpa00630,rpa00910,rpa01100,rpa01110,rpa01120,rpa01230,rpa02020	Arginine biosynthesis, Alanine, aspartate and glutamate metabolism, Glyoxylate and dicarboxylate metabolism, Nitrogen metabolism, Metabolic pathways, Biosynthesis of secondary metabolites, Microbial metabolism in diverse environments, Biosynthesis of amino acids, Two-component system	O2-bridging core	23	LL
RPA4284	Q6N1W8	YceI like family OS=Rhodopseudomonas palustris (strain ATCC BAA-98 / CGA009) OX=258594 GN=RPA4284 PE=4 SV=1	rpa:TX73_022200				O2-bridging core	23	LL
RPA4750	Q6N0L2	Electron transfer flavoprotein beta chain (ETFSS) OS=Rhodopseudomonas palustris (strain ATCC BAA-98 / CGA009) OX=258594 GN=etfB PE=3 SV=1	rpa:TX73_024680				O2-bridging core	23	LL
RPA0144	Q6NDG4	Sulfate transporter/antisigma-factor antagonist domain OS=Rhodopseudomonas palustris (strain ATCC BAA-98 / CGA009) OX=258594 GN=RPA0144 PE=4 SV=1	rpa:TX73_000740				O2-bridging core	23	LL
RPA0684	Q6NBZ2	Uncharacterized protein OS=Rhodopseudomonas palustris (strain ATCC BAA-98 / CGA009) OX=258594 GN=RPA0684 PE=4 SV=1	rpa:TX73_003540				O2-bridging core	23	LL
RPA1763	Q6N8Y8	Putative long-chain-fatty-acid CoA ligase OS=Rhodopseudomonas palustris (strain ATCC BAA-98 / CGA009) OX=258594 GN=RPA1763 PE=4 SV=1	rpa:TX73_009065				O2-bridging core	23	LL
RPA2620	Q6N6J5	Uncharacterized protein OS=Rhodopseudomonas palustris (strain ATCC BAA-98 / CGA009) OX=258594 GN=RPA2620 PE=4 SV=1	rpa:TX73_013565				O2-bridging core	29	LL
RPA0078	Q6NDM7	tRNA threonylcarbamoyladenosine biosynthesis protein TsaE OS=Rhodopseudomonas palustris (strain ATCC BAA-98 / CGA009) OX=258594 GN=RPA0078 PE=3 SV=1	rpa:TX73_000405	K07102	rpa00520,rpa01100,rpa01250	Amino sugar and nucleotide sugar metabolism, Metabolic pathways, Biosynthesis of nucleotide sugars	O2-bridging core	29	LL
RPA0787	Q6NBP1	Protease HtpX homolog OS=Rhodopseudomonas palustris (strain ATCC BAA-98 / CGA009) OX=258594 GN=htpX PE=3 SV=1	rpa:TX73_004060				O2-bridging core	29	LL
RPA3802	Q6N392	Carbon monoxide dehydrogenase medium subunit OS=Rhodopseudomonas palustris (strain ATCC BAA-98 / CGA009) OX=258594 GN=RPA3802 PE=4 SV=1	rpa:TX73_019685				O2-bridging core	29	LL
RPA0230	Q6ND79	Aspartate-semialdehyde dehydrogenase OS=Rhodopseudomonas palustris (strain ATCC BAA-98 / CGA009) OX=258594 GN=asdB PE=3 SV=1	rpa:TX73_001190	K00133	rpa00260,rpa00261,rpa00270,rpa00300,rpa01100,rpa01110,rpa01120,rpa01210,rpa01230	Glycine, serine and threonine metabolism, Monobactam biosynthesis, Cysteine and methionine metabolism, Lysine biosynthesis, Metabolic pathways, Biosynthesis of secondary metabolites, Microbial metabolism in diverse environments, 2-Oxocarboxylic acid metabolism, Biosynthesis of amino acids	O2-bridging core	29	LL
RPA0784	Q6NBP4	Putative short-chain alcohol dehydrogenase-like protein OS=Rhodopseudomonas palustris (strain ATCC BAA-98 / CGA009) OX=258594 GN=RPA0784 PE=4 SV=1	rpa:TX73_004045				O2-bridging core	29	LL
RPA2712	G3XCQ1	Delta-aminolevulinic acid dehydratase OS=Rhodopseudomonas palustris (strain ATCC BAA-98 / CGA009) OX=258594 GN=hemB PE=3 SV=1	rpa:TX73_014055	K01698	rpa00860,rpa01100,rpa01110,rpa01120,rpa01240	Porphyrin metabolism, Metabolic pathways, Biosynthesis of secondary metabolites, Microbial metabolism in diverse environments, Biosynthesis of cofactors	O2-bridging core	29	LL
RPA2814	Q6N604	Single-stranded DNA-binding protein OS=Rhodopseudomonas palustris (strain ATCC BAA-98 / CGA009) OX=258594 GN=ssb PE=3 SV=1	rpa:TX73_014570	K03111	rpa03030,rpa03430,rpa03440	DNA replication, Mismatch repair, Homologous recombination	O2-bridging core	29	LL
RPA0953	Q6NB75	Exodeoxyribonuclease 7 small subunit OS=Rhodopseudomonas palustris (strain ATCC BAA-98 / CGA009) OX=258594 GN=xseB PE=3 SV=1					O2-bridging core	54	LL
RPA3985	Q6N2R4	ADP-L-glycero-D-manno-heptose-6-epimerase OS=Rhodopseudomonas palustris (strain ATCC BAA-98 / CGA009) OX=258594 GN=hldD PE=3 SV=1	rpa:TX73_020650	K03274	rpa00541,rpa01100,rpa01250	Biosynthesis of various nucleotide sugars, Metabolic pathways, Biosynthesis of nucleotide sugars	O2-bridging core	54	LL
RPA0416	Q6NCQ3	Putative enoyl-CoA hydratase OS=Rhodopseudomonas palustris (strain ATCC BAA-98 / CGA009) OX=258594 GN=RPA0416 PE=3 SV=1	rpa:TX73_002165				O2-bridging core	54	LL
RPA2656	Q6N6G1	Beta-1-3 beta-1-6-glucan biosynthesis protein OS=Rhodopseudomonas palustris (strain ATCC BAA-98 / CGA009) OX=258594 GN=RPA2656 PE=4 SV=1	rpa:TX73_013760				O2-bridging core	48	LL
RPA0890	Q6NBD8	Uncharacterized protein OS=Rhodopseudomonas palustris (strain ATCC BAA-98 / CGA009) OX=258594 GN=RPA0890 PE=4 SV=1	rpa:TX73_004585				O2-bridging core	10	LL
RPA1710	Q6N940	Putative acyl-CoA dehydrogenase OS=Rhodopseudomonas palustris (strain ATCC BAA-98 / CGA009) OX=258594 GN=RPA1710 PE=3 SV=1	rpa:TX73_008800				O2-bridging core	10	LL
RPA3054	Q6N5C5	Possible transcriptional regulator Crp/Fnr family OS=Rhodopseudomonas palustris (strain ATCC BAA-98 / CGA009) OX=258594 GN=RPA3054 PE=4 SV=1	rpa:TX73_015800				O2-bridging core	10	LL
RPA4246	Q6N206	CBS domain:Transport-associated domain OS=Rhodopseudomonas palustris (strain ATCC BAA-98 / CGA009) OX=258594 GN=RPA4246 PE=4 SV=1	rpa:TX73_022000				O2-bridging core	10	LL
RPA2082	Q6N822	uroporphyrinogen-III C-methyltransferase OS=Rhodopseudomonas palustris (strain ATCC BAA-98 / CGA009) OX=258594 GN=cobA PE=3 SV=1	rpa:TX73_010730	K02303	rpa00860,rpa01100,rpa01110,rpa01120,rpa01240	Porphyrin metabolism, Metabolic pathways, Biosynthesis of secondary metabolites, Microbial metabolism in diverse environments, Biosynthesis of cofactors	O2-bridging core	10	LL
RPA0829	Q6NBJ9	Organic hydroperoxide resistance protein OS=Rhodopseudomonas palustris (strain ATCC BAA-98 / CGA009) OX=258594 GN=ohr PE=3 SV=1	rpa:TX73_004275				O2-bridging core	13	LL
RPA1553	Q6N9J6	DUF3623 domain-containing protein OS=Rhodopseudomonas palustris (strain ATCC BAA-98 / CGA009) OX=258594 GN=RPA1553 PE=4 SV=1	rpa:TX73_007980				O2-bridging core	13	LL
RPA1839	Q6N8R4	78-dihydroneopterin aldolase OS=Rhodopseudomonas palustris (strain ATCC BAA-98 / CGA009) OX=258594 GN=folB PE=3 SV=1	rpa:TX73_009455	K01633	rpa00790,rpa01100,rpa01240	Folate biosynthesis, Metabolic pathways, Biosynthesis of cofactors	O2-bridging core	13	LL
RPA1195	Q6NAJ0	Short-chain dehydrogenase OS=Rhodopseudomonas palustris (strain ATCC BAA-98 / CGA009) OX=258594 GN=fixR1 PE=4 SV=1	rpa:TX73_006140				O2-bridging core	13	LL
RPA1970	Q6N8D3	Peptidase OS=Rhodopseudomonas palustris (strain ATCC BAA-98 / CGA009) OX=258594 GN=RPA1970 PE=4 SV=1	rpa:TX73_010155				O2-bridging core	13	LL
RPA1722	Q6N928	Alkylated DNA repair protein OS=Rhodopseudomonas palustris (strain ATCC BAA-98 / CGA009) OX=258594 GN=alkB PE=4 SV=1	rpa:TX73_008860				O2-bridging core	13	LL
RPA2807	Q6N611	Nitrile hydratase beta subunit domain-containing protein OS=Rhodopseudomonas palustris (strain ATCC BAA-98 / CGA009) OX=258594 GN=RPA2807 PE=4 SV=1	rpa:TX73_014535				O2-bridging core	13	LL
RPA0038	Q6NDR6	50S ribosomal protein L20 OS=Rhodopseudomonas palustris (strain ATCC BAA-98 / CGA009) OX=258594 GN=rplT PE=1 SV=1					O2-bridging core	13	LL
RPA3241	Q6N4U3	30S ribosomal protein S17 OS=Rhodopseudomonas palustris (strain ATCC BAA-98 / CGA009) OX=258594 GN=rpsQ PE=1 SV=3					O2-bridging core	13	LL
RPA0909	Q6NBB9	NAD(P)H dehydrogenase (quinone) OS=Rhodopseudomonas palustris (strain ATCC BAA-98 / CGA009) OX=258594 GN=RPA0909 PE=3 SV=1					O2-bridging core	13	LL
RPA2903	P61614	LexA repressor OS=Rhodopseudomonas palustris (strain ATCC BAA-98 / CGA009) OX=258594 GN=lexA PE=3 SV=1					O2-bridging core	13	LL
RPA0582	Q6NC90	DUF1330 domain-containing protein OS=Rhodopseudomonas palustris (strain ATCC BAA-98 / CGA009) OX=258594 GN=RPA0582 PE=1 SV=1	rpa:TX73_003015				O2-bridging core	12	LL
RPA4149	Q6N2A1	Beta-lactamase-like OS=Rhodopseudomonas palustris (strain ATCC BAA-98 / CGA009) OX=258594 GN=RPA4149 PE=4 SV=1	rpa:TX73_021505				Intermediate	3	HH
RPA4550	Q6N159	Uncharacterized protein OS=Rhodopseudomonas palustris (strain ATCC BAA-98 / CGA009) OX=258594 GN=RPA4550 PE=4 SV=1	rpa:TX73_023640				Intermediate	3	HH
RPA3287	Q6N4Q0	Putative 3-oxoacyl-acyl carrier protein reductase OS=Rhodopseudomonas palustris (strain ATCC BAA-98 / CGA009) OX=258594 GN=RPA3287 PE=4 SV=1	rpa:TX73_016995				Intermediate	3	HH
RPA0302	Q6ND07	Protein-export protein SecB OS=Rhodopseudomonas palustris (strain ATCC BAA-98 / CGA009) OX=258594 GN=secB PE=3 SV=1					Intermediate	52	HH
RPA4261	Q6N1Z1	NADH-ubiquinone dehydrogenase chain E OS=Rhodopseudomonas palustris (strain ATCC BAA-98 / CGA009) OX=258594 GN=nuoE2 PE=3 SV=1	rpa:TX73_022075	K00334	rpa00190,rpa01100	Oxidative phosphorylation, Metabolic pathways	Intermediate	52	HH
RPA2421	Q6N742	NADH:ubiquinone oxidoreductase 17.2 k OS=Rhodopseudomonas palustris (strain ATCC BAA-98 / CGA009) OX=258594 GN=RPA2421 PE=4 SV=1	rpa:TX73_012525				Intermediate	35	HH
RPA1853	Q6N8Q0	Putative short-chain dehydrogenase OS=Rhodopseudomonas palustris (strain ATCC BAA-98 / CGA009) OX=258594 GN=RPA1853 PE=4 SV=1	rpa:TX73_009530				Intermediate	35	HH
RPA1651	Q6N998	Possible leucine/isoleucine/valine-binding protein OS=Rhodopseudomonas palustris (strain ATCC BAA-98 / CGA009) OX=258594 GN=RPA1651 PE=4 SV=1	rpa:TX73_008485	K01999	rpa02010,rpa02024	ABC transporters, Quorum sensing	Intermediate	35	HH
RPA4498	Q6N1B0	Anthranilate synthase OS=Rhodopseudomonas palustris (strain ATCC BAA-98 / CGA009) OX=258594 GN=trpG PE=4 SV=1	rpa:TX73_023350	K13503	rpa00400,rpa01100,rpa01110,rpa01230	Phenylalanine, tyrosine and tryptophan biosynthesis, Metabolic pathways, Biosynthesis of secondary metabolites, Biosynthesis of amino acids	Intermediate	21	HH
RPA4129	Q6N2C1	Possible transcriptional regulator XRE family OS=Rhodopseudomonas palustris (strain ATCC BAA-98 / CGA009) OX=258594 GN=RPA4129 PE=4 SV=1	rpa:TX73_021395				Intermediate	28	HH
RPA4152	Q6N298	Periplasmic iron binding protein FbpA OS=Rhodopseudomonas palustris (strain ATCC BAA-98 / CGA009) OX=258594 GN=fbpA PE=4 SV=1	rpa:TX73_021525	K02012	rpa02010	ABC transporters	Intermediate	28	HH
RPA3770	Q6N3C4	Phasin domain-containing protein OS=Rhodopseudomonas palustris (strain ATCC BAA-98 / CGA009) OX=258594 GN=RPA3770 PE=4 SV=1	rpa:TX73_019520				Intermediate	28	HH
RPA1612	Q6N9D7	Putative acyl-CoA dehydrogenase OS=Rhodopseudomonas palustris (strain ATCC BAA-98 / CGA009) OX=258594 GN=RPA1612 PE=3 SV=1	rpa:TX73_008280	K00249	rpa00071,rpa00280,rpa01100,rpa01110,rpa01212	Fatty acid degradation, Valine, leucine and isoleucine degradation, Metabolic pathways, Biosynthesis of secondary metabolites, Fatty acid metabolism	Intermediate	28	HH
RPA2714	Q6N6A3	Putative long-chain-fatty-acid--CoA ligase OS=Rhodopseudomonas palustris (strain ATCC BAA-98 / CGA009) OX=258594 GN=RPA2714 PE=4 SV=1	rpa:TX73_014065				Intermediate	28	HH
RPA2803	Q6N615	Uncharacterized protein OS=Rhodopseudomonas palustris (strain ATCC BAA-98 / CGA009) OX=258594 GN=RPA2803 PE=4 SV=1	rpa:TX73_014515				Intermediate	28	HH
RPA3105	Q6N577	Patatin-like phospholipase domain OS=Rhodopseudomonas palustris (strain ATCC BAA-98 / CGA009) OX=258594 GN=RPA3105 PE=4 SV=1	rpa:TX73_016060				Intermediate	28	HH
RPA3651	Q6N3P2	Non-homologous end joining protein Ku OS=Rhodopseudomonas palustris (strain ATCC BAA-98 / CGA009) OX=258594 GN=ku PE=3 SV=1	rpa:TX73_018920	K10979	rpa03450	Non-homologous end-joining	Intermediate	28	HH
RPA4272	Q6N1Y0	DUF1013 domain-containing protein OS=Rhodopseudomonas palustris (strain ATCC BAA-98 / CGA009) OX=258594 GN=RPA4272 PE=4 SV=1	rpa:TX73_022130				Intermediate	28	HH
RPA0202	Q6NDA7	Aconitate hydratase OS=Rhodopseudomonas palustris (strain ATCC BAA-98 / CGA009) OX=258594 GN=acnA PE=3 SV=1	rpa:TX73_001045	K27802	rpa00020,rpa00630,rpa00640,rpa00720,rpa01100,rpa01110,rpa01120,rpa01200,rpa01210,rpa01230	Citrate cycle (TCA cycle), Glyoxylate and dicarboxylate metabolism, Propanoate metabolism, Other carbon fixation pathways, Metabolic pathways, Biosynthesis of secondary metabolites, Microbial metabolism in diverse environments, Carbon metabolism, 2-Oxocarboxylic acid metabolism, Biosynthesis of amino acids	Intermediate	33	HH
RPA2777	Q6N641	Methionine--tRNA ligase OS=Rhodopseudomonas palustris (strain ATCC BAA-98 / CGA009) OX=258594 GN=metG PE=3 SV=1	rpa:TX73_014385	K01874	rpa00450,rpa00970,rpa01100	Selenocompound metabolism, Aminoacyl-tRNA biosynthesis, Metabolic pathways	Intermediate	33	HH
RPA3284	Q6N4Q3	Possible penicillin binding protein OS=Rhodopseudomonas palustris (strain ATCC BAA-98 / CGA009) OX=258594 GN=RPA3284 PE=4 SV=1	rpa:TX73_016980				Intermediate	33	HH
RPA4668	Q6N0U3	Carbon monoxide dehydrogenase chain C OS=Rhodopseudomonas palustris (strain ATCC BAA-98 / CGA009) OX=258594 GN=coxM PE=4 SV=1	rpa:TX73_024265				Intermediate	33	HH
RPA4823	Q6N0E0	Putative long-chain-fatty-acid-CoA ligase OS=Rhodopseudomonas palustris (strain ATCC BAA-98 / CGA009) OX=258594 GN=RPA4823 PE=4 SV=1	rpa:TX73_025065	K01897	rpa00061,rpa00071,rpa01100,rpa01212,rpa02024,rpa04146	Fatty acid biosynthesis, Fatty acid degradation, Metabolic pathways, Fatty acid metabolism, Quorum sensing, Peroxisome	Intermediate	33	HH
RPA1788	Q6N8W5	Possible 4-hydroxybenzoyl-CoA thioesterase OS=Rhodopseudomonas palustris (strain ATCC BAA-98 / CGA009) OX=258594 GN=RPA1788 PE=4 SV=1	rpa:TX73_009195	K01075	rpa00130,rpa00362,rpa01100,rpa01110,rpa01120	Ubiquinone and other terpenoid-quinone biosynthesis, Benzoate degradation, Metabolic pathways, Biosynthesis of secondary metabolites, Microbial metabolism in diverse environments	Intermediate	33	HH
RPA1919	Q6N8I4	Cytochrome c-type biogenesis protein cycH OS=Rhodopseudomonas palustris (strain ATCC BAA-98 / CGA009) OX=258594 GN=cycH PE=4 SV=1	rpa:TX73_009890				Intermediate	33	HH
RPA2693	Q6N6C4	GTP pyrophosphokinase rsh OS=Rhodopseudomonas palustris (strain ATCC BAA-98 / CGA009) OX=258594 GN=relA PE=3 SV=1	rpa:TX73_013955	K01139	rpa00230,rpa01100	Purine metabolism, Metabolic pathways	Intermediate	33	HH
RPA3288	Q6N4P9	Tyrosine protein kinase:Aminoglycoside phosphotransferase OS=Rhodopseudomonas palustris (strain ATCC BAA-98 / CGA009) OX=258594 GN=RPA3288 PE=4 SV=1	rpa:TX73_017000				Intermediate	33	HH
RPA4636	Q6N0X4	FeoA family OS=Rhodopseudomonas palustris (strain ATCC BAA-98 / CGA009) OX=258594 GN=RPA4636 PE=3 SV=1	rpa:TX73_024075				Intermediate	33	HH
RPA0257	Q6ND52	Uncharacterized protein OS=Rhodopseudomonas palustris (strain ATCC BAA-98 / CGA009) OX=258594 GN=RPA0257 PE=4 SV=1	rpa:TX73_001335				Intermediate	33	HH
RPA3147	Q6N536	Endopeptidase Clp: ATP-binding chain A OS=Rhodopseudomonas palustris (strain ATCC BAA-98 / CGA009) OX=258594 GN=clpA PE=3 SV=1	rpa:TX73_016270				Intermediate	33	HH
RPA4088	Q6N2G2	Probable membrane fusion protein (HlyD family of secretion proteins) linked to ABC efflux pumps OS=Rhodopseudomonas palustris (strain ATCC BAA-98 / CGA009) OX=258594 GN=RPA4088 PE=4 SV=1	rpa:TX73_021175				Intermediate	33	HH
RPA4513	Q6N195	Putative signal transduction histidine kinase OS=Rhodopseudomonas palustris (strain ATCC BAA-98 / CGA009) OX=258594 GN=RPA4513 PE=4 SV=1	rpa:TX73_023435				Intermediate	25	HH
RPA1545	Q6N9K0	Light-independent protochlorophyllide reductase iron-sulfur ATP-binding protein OS=Rhodopseudomonas palustris (strain ATCC BAA-98 / CGA009) OX=258594 GN=bchL PE=3 SV=1					Intermediate	25	HH
RPA2764	Q6N654	CoA Binding Domain OS=Rhodopseudomonas palustris (strain ATCC BAA-98 / CGA009) OX=258594 GN=RPA2764 PE=4 SV=1	rpa:TX73_014320				Intermediate	25	HH
RPA0632	Q6NC41	Membrane protein insertase YidC OS=Rhodopseudomonas palustris (strain ATCC BAA-98 / CGA009) OX=258594 GN=yidC PE=3 SV=1	rpa:TX73_003270	K03217	rpa02024,rpa03060,rpa03070	Quorum sensing, Protein export, Bacterial secretion system	Intermediate	25	HH
RPA3273	P62441	50S ribosomal protein L11 OS=Rhodopseudomonas palustris (strain ATCC BAA-98 / CGA009) OX=258594 GN=rplK PE=1 SV=3					Intermediate	25	HH
RPA3786	Q6N3A8	Uncharacterized protein OS=Rhodopseudomonas palustris (strain ATCC BAA-98 / CGA009) OX=258594 GN=RPA3786 PE=4 SV=1	rpa:TX73_019600				Intermediate	25	HH
RPA3203	Q6N4Y0	Propionyl-CoA carboxylase beta chain OS=Rhodopseudomonas palustris (strain ATCC BAA-98 / CGA009) OX=258594 GN=pccB PE=4 SV=1	rpa:TX73_016565	K01966	rpa00280,rpa00630,rpa00640,rpa01100,rpa01110,rpa01120,rpa01200	Valine, leucine and isoleucine degradation, Glyoxylate and dicarboxylate metabolism, Propanoate metabolism, Metabolic pathways, Biosynthesis of secondary metabolites, Microbial metabolism in diverse environments, Carbon metabolism	Intermediate	25	HH
RPA4506	Q6N1A2	Putative short-chain alcohol dehydrogenase OS=Rhodopseudomonas palustris (strain ATCC BAA-98 / CGA009) OX=258594 GN=RPA4506 PE=4 SV=1	rpa:TX73_023395				Intermediate	25	HH
RPA1745	Q6N906	N-carbamoyl-beta-alanine amidohydrolase OS=Rhodopseudomonas palustris (strain ATCC BAA-98 / CGA009) OX=258594 GN=RPA1745 PE=3 SV=1	rpa:TX73_008975	K06016	rpa00240,rpa00410,rpa00770,rpa01100	Pyrimidine metabolism, beta-Alanine metabolism, Pantothenate and CoA biosynthesis, Metabolic pathways	Intermediate	41	HH
RPA2547	Q6N6R7	Uncharacterized protein OS=Rhodopseudomonas palustris (strain ATCC BAA-98 / CGA009) OX=258594 GN=RPA2547 PE=4 SV=1	rpa:TX73_013165				Intermediate	51	HH
RPA3158	Q6N525	Cold-shock protein OS=Rhodopseudomonas palustris (strain ATCC BAA-98 / CGA009) OX=258594 GN=RPA3158 PE=4 SV=1	rpa:TX73_016325				Intermediate	45	HH
RPA4089	Q6N2G1	Patatin-like phospholipase domain OS=Rhodopseudomonas palustris (strain ATCC BAA-98 / CGA009) OX=258594 GN=RPA4089 PE=4 SV=1	rpa:TX73_021180				Intermediate	24	HH
RPA4105	Q6N2E5	Putative hlyD family multidrug secretion protein OS=Rhodopseudomonas palustris (strain ATCC BAA-98 / CGA009) OX=258594 GN=rmrA PE=3 SV=1					Intermediate	24	HH
RPA2703	Q6N6B5	DNA topoisomerase 4 subunit A OS=Rhodopseudomonas palustris (strain ATCC BAA-98 / CGA009) OX=258594 GN=parC PE=3 SV=1	rpa:TX73_014005				Intermediate	38	HH
RPA3229	Q6N4V4	Adenylate kinase OS=Rhodopseudomonas palustris (strain ATCC BAA-98 / CGA009) OX=258594 GN=adk PE=3 SV=1	rpa:TX73_016700	K00939	rpa00230,rpa00730,rpa01100,rpa01110,rpa01232,rpa01240	Purine metabolism, Thiamine metabolism, Metabolic pathways, Biosynthesis of secondary metabolites, Nucleotide metabolism, Biosynthesis of cofactors	Intermediate	38	HH
RPA0916	Q6NBB2	DUF1192 domain-containing protein OS=Rhodopseudomonas palustris (strain ATCC BAA-98 / CGA009) OX=258594 GN=RPA0916 PE=4 SV=1	rpa:TX73_004725				Intermediate	49	HH
RPA0621	Q6NC51	Peptide deformylase OS=Rhodopseudomonas palustris (strain ATCC BAA-98 / CGA009) OX=258594 GN=def PE=3 SV=1					Intermediate	49	HH
RPA4403	Q6N1K2	Morphinone reductase OS=Rhodopseudomonas palustris (strain ATCC BAA-98 / CGA009) OX=258594 GN=RPA4403 PE=4 SV=1	rpa:TX73_022825	K10680	rpa00633,rpa01120	Nitrotoluene degradation, Microbial metabolism in diverse environments	Intermediate	49	HH
RPA2427	Q6N736	Serine protease trypsin family OS=Rhodopseudomonas palustris (strain ATCC BAA-98 / CGA009) OX=258594 GN=RPA2427 PE=4 SV=1					Intermediate	49	HH
RPA3762	Q6N3D2	Putative 2-oxo-3-ene-17-dioic acid hydratase OS=Rhodopseudomonas palustris (strain ATCC BAA-98 / CGA009) OX=258594 GN=RPA3762 PE=4 SV=1	rpa:TX73_019480				Intermediate	49	HH
RPA1579	Q6N9H0	L-carnitine dehydratase/bile acid-inducible protein F OS=Rhodopseudomonas palustris (strain ATCC BAA-98 / CGA009) OX=258594 GN=RPA1579 PE=4 SV=1	rpa:TX73_008110				Intermediate	49	HH
RPA4691	Q6N0S0	Methyl-accepting chemotaxis receptor/sensory transducer OS=Rhodopseudomonas palustris (strain ATCC BAA-98 / CGA009) OX=258594 GN=RPA4691 PE=3 SV=1	rpa:TX73_024375	K03406	rpa02020,rpa02030	Two-component system, Bacterial chemotaxis	Intermediate	49	HH
RPA2473	Q6N6Z0	Possible translation initiation inhibitor OS=Rhodopseudomonas palustris (strain ATCC BAA-98 / CGA009) OX=258594 GN=RPA2473 PE=1 SV=1	rpa:TX73_012785				Intermediate	49	HH
RPA0547	Q6NCC5	Phospholipase/carboxylesterase/thioesterase domain-containing protein OS=Rhodopseudomonas palustris (strain ATCC BAA-98 / CGA009) OX=258594 GN=RPA0547 PE=4 SV=1	rpa:TX73_002835				Intermediate	49	HH
RPA3125	Q6N558	Ribonuclease R OS=Rhodopseudomonas palustris (strain ATCC BAA-98 / CGA009) OX=258594 GN=RNR PE=3 SV=1	rpa:TX73_016160	K12573	rpa03018	RNA degradation	Intermediate	49	HH
RPA4192	Q6N258	DUF1036 domain-containing protein OS=Rhodopseudomonas palustris (strain ATCC BAA-98 / CGA009) OX=258594 GN=RPA4192 PE=4 SV=1	rpa:TX73_021730				Intermediate	49	HH
RPA1417	Q6N9W9	Putative branched-chain amino acid transport system ATP-binding protein OS=Rhodopseudomonas palustris (strain ATCC BAA-98 / CGA009) OX=258594 GN=RPA1417 PE=3 SV=1	rpa:TX73_007270	K01996	rpa02010,rpa02024	ABC transporters, Quorum sensing	Intermediate	26	HH
RPA3525	Q6N415	D-alanine--D-alanine ligase OS=Rhodopseudomonas palustris (strain ATCC BAA-98 / CGA009) OX=258594 GN=ddlA PE=3 SV=1	rpa:TX73_018270	K01921	rpa00470,rpa00550,rpa01100,rpa01502	D-Amino acid metabolism, Peptidoglycan biosynthesis, Metabolic pathways, Vancomycin resistance	Intermediate	26	HH
RPA2436	Q6N727	Biotin carboxyl carrier protein of acetyl-CoA carboxylase OS=Rhodopseudomonas palustris (strain ATCC BAA-98 / CGA009) OX=258594 GN=accB PE=4 SV=1	rpa:TX73_012600	K02160	rpa00061,rpa00620,rpa00640,rpa00720,rpa01100,rpa01110,rpa01120,rpa01200,rpa01212	Fatty acid biosynthesis, Pyruvate metabolism, Propanoate metabolism, Other carbon fixation pathways, Metabolic pathways, Biosynthesis of secondary metabolites, Microbial metabolism in diverse environments, Carbon metabolism, Fatty acid metabolism	Intermediate	26	HH
RPA3923	Q6N2X5	Putative acetoin dehydrogenase (TPP-dependent) alpha chain OS=Rhodopseudomonas palustris (strain ATCC BAA-98 / CGA009) OX=258594 GN=RPA3923 PE=4 SV=1	rpa:TX73_020335				Intermediate	43	HH
RPA4359	Q6N1P6	DUF185 OS=Rhodopseudomonas palustris (strain ATCC BAA-98 / CGA009) OX=258594 GN=RPA4359 PE=1 SV=1	rpa:TX73_022595				Intermediate	43	HH
RPA4584	Q6N125	Possible endoglucanase OS=Rhodopseudomonas palustris (strain ATCC BAA-98 / CGA009) OX=258594 GN=RPA4584 PE=3 SV=1	rpa:TX73_023810	K01179	rpa00500,rpa01100,rpa02020	Starch and sucrose metabolism, Metabolic pathways, Two-component system	Intermediate	43	HH
RPA0188	Q6NDC0	Dihydrolipoyllysine-residue succinyltransferase component of 2-oxoglutarate dehydrogenase complex OS=Rhodopseudomonas palustris (strain ATCC BAA-98 / CGA009) OX=258594 GN=sucB PE=3 SV=1	rpa:TX73_000975	K00658	rpa00020,rpa00310,rpa00380,rpa00785,rpa01100,rpa01110,rpa01120,rpa01200,rpa01210	Citrate cycle (TCA cycle), Lysine degradation, Tryptophan metabolism, Lipoic acid metabolism, Metabolic pathways, Biosynthesis of secondary metabolites, Microbial metabolism in diverse environments, Carbon metabolism, 2-Oxocarboxylic acid metabolism	Intermediate	43	HH
RPA1442	Q6N9U4	Possible uridine monophosphate kinase OS=Rhodopseudomonas palustris (strain ATCC BAA-98 / CGA009) OX=258594 GN=RPA1442 PE=4 SV=1	rpa:TX73_007405				Intermediate	31	HH
RPA2415	Q6N747	Acetamidase/Formamidase OS=Rhodopseudomonas palustris (strain ATCC BAA-98 / CGA009) OX=258594 GN=RPA2415 PE=4 SV=1	rpa:TX73_012485				Intermediate	31	HH
RPA3024	Q6N5F5	Uncharacterized protein OS=Rhodopseudomonas palustris (strain ATCC BAA-98 / CGA009) OX=258594 GN=RPA3024 PE=4 SV=1	rpa:TX73_015660				Intermediate	31	HH
RPA2898	Q6N5S2	Haloacid dehalogenase-like hydrolase OS=Rhodopseudomonas palustris (strain ATCC BAA-98 / CGA009) OX=258594 GN=RPA2898 PE=4 SV=1	rpa:TX73_015020	K20866	rpa00010,rpa01120	Glycolysis / Gluconeogenesis, Microbial metabolism in diverse environments	Intermediate	31	HH
RPA4804	Q6N0F8	Uncharacterized protein OS=Rhodopseudomonas palustris (strain ATCC BAA-98 / CGA009) OX=258594 GN=RPA4804 PE=4 SV=1	rpa:TX73_024970				Intermediate	31	HH
RPA0085	Q6NDM0	Peptidoglycan binding-like domain-containing protein OS=Rhodopseudomonas palustris (strain ATCC BAA-98 / CGA009) OX=258594 GN=RPA0085 PE=4 SV=1	rpa:TX73_000440				Intermediate	31	HH
RPA0055	Q6NDQ0	sn-glycerol-3-phosphate import ATP-binding protein UgpC OS=Rhodopseudomonas palustris (strain ATCC BAA-98 / CGA009) OX=258594 GN=ugpC PE=3 SV=1					Intermediate	50	HH
RPA4650	Q6N0W0	Spermidine/putrescine import ATP-binding protein PotA OS=Rhodopseudomonas palustris (strain ATCC BAA-98 / CGA009) OX=258594 GN=potA PE=3 SV=1	rpa:TX73_024145	K02052	rpa02024	Quorum sensing	Intermediate	50	HH
RPA3605	Q6N3T8	Trans-aconitate 2-methyltransferase OS=Rhodopseudomonas palustris (strain ATCC BAA-98 / CGA009) OX=258594 GN=tam PE=3 SV=1					Intermediate	42	HH
RPA1528	A0A4Z7	Reaction center protein M chain OS=Rhodopseudomonas palustris (strain ATCC BAA-98 / CGA009) OX=258594 GN=pufM PE=1 SV=1	rpa:TX73_007860	K08929	rpa02020	Two-component system	Intermediate	42	HH
RPA4787	Q6N0H5	Shikimate kinase OS=Rhodopseudomonas palustris (strain ATCC BAA-98 / CGA009) OX=258594 GN=aroK PE=3 SV=1					Intermediate	42	HH
RPA1765	Q6N8Y6	Putative enoyl-CoA hydratase OS=Rhodopseudomonas palustris (strain ATCC BAA-98 / CGA009) OX=258594 GN=RPA1765 PE=3 SV=1	rpa:TX73_009075				Intermediate	42	HH
RPA0823	Q6NBK5	Apple domain:N/apple PAN OS=Rhodopseudomonas palustris (strain ATCC BAA-98 / CGA009) OX=258594 GN=RPA0823 PE=4 SV=1	rpa:TX73_004245				Intermediate	42	HH
RPA3472	Q6N468	Dihydroxy-acid dehydratase OS=Rhodopseudomonas palustris (strain ATCC BAA-98 / CGA009) OX=258594 GN=ilvD1 PE=3 SV=1	rpa:TX73_017970	K22186	rpa00040,rpa01100	Pentose and glucuronate interconversions, Metabolic pathways	Intermediate	42	HH
RPA0596	Q6NC76	DUF3467 domain-containing protein OS=Rhodopseudomonas palustris (strain ATCC BAA-98 / CGA009) OX=258594 GN=RPA0596 PE=4 SV=1	rpa:TX73_003085				Intermediate	42	HH
RPA1992	Q6N8B2	Ribonuclease VapC OS=Rhodopseudomonas palustris (strain ATCC BAA-98 / CGA009) OX=258594 GN=vapC PE=3 SV=1	rpa:TX73_010265				Intermediate	42	HH
RPA1123	Q6NAQ8	Peptidoglycan-associated lipoprotein OS=Rhodopseudomonas palustris (strain ATCC BAA-98 / CGA009) OX=258594 GN=pal PE=3 SV=1	rpa:TX73_005770				Intermediate	4	HH
RPA3809	Q6N385	ATP-binding component of ABC transporter (Putatively for branched chain amino acids) OS=Rhodopseudomonas palustris (strain ATCC BAA-98 / CGA009) OX=258594 GN=livF PE=3 SV=1	rpa:TX73_019725	K01996	rpa02010,rpa02024	ABC transporters, Quorum sensing	Intermediate	4	HH
RPA4054	Q6N2J6	Possible acetolactate synthase large subunit OS=Rhodopseudomonas palustris (strain ATCC BAA-98 / CGA009) OX=258594 GN=RPA4054 PE=3 SV=1	rpa:TX73_021005	K01652	rpa00290,rpa00650,rpa00660,rpa00770,rpa01100,rpa01110,rpa01210,rpa01230	Valine, leucine and isoleucine biosynthesis, Butanoate metabolism, C5-Branched dibasic acid metabolism, Pantothenate and CoA biosynthesis, Metabolic pathways, Biosynthesis of secondary metabolites, 2-Oxocarboxylic acid metabolism, Biosynthesis of amino acids	Intermediate	4	HH
RPA0375	Q6NCU4	Putative cation transport regulator OS=Rhodopseudomonas palustris (strain ATCC BAA-98 / CGA009) OX=258594 GN=chaB PE=4 SV=1	rpa:TX73_001950				Intermediate	46	HH
RPA3745	Q6N3E9	DUF992 domain-containing protein OS=Rhodopseudomonas palustris (strain ATCC BAA-98 / CGA009) OX=258594 GN=RPA3745 PE=4 SV=1	rpa:TX73_019395				Intermediate	46	HH
RPA2108	Q6N7Z6	Response regulator receiver (CheY-like protein) OS=Rhodopseudomonas palustris (strain ATCC BAA-98 / CGA009) OX=258594 GN=RPA2108 PE=4 SV=1	rpa:TX73_010865				Intermediate	0	HH
RPA2728	P61726	67-dimethyl-8-ribityllumazine synthase 1 OS=Rhodopseudomonas palustris (strain ATCC BAA-98 / CGA009) OX=258594 GN=ribH1 PE=3 SV=1					Intermediate	16	HH
RPA1082	Q6NAU8	Curlin associated repeat protein OS=Rhodopseudomonas palustris (strain ATCC BAA-98 / CGA009) OX=258594 GN=RPA1082 PE=4 SV=1	rpa:TX73_005565				Intermediate	16	HH
RPA4502	Q6N1A6	Putative outer membrane protein OS=Rhodopseudomonas palustris (strain ATCC BAA-98 / CGA009) OX=258594 GN=RPA4502 PE=3 SV=1	rpa:TX73_023375				Intermediate	16	HH
RPA0293	Q6ND16	Ribosomal RNA small subunit methyltransferase G OS=Rhodopseudomonas palustris (strain ATCC BAA-98 / CGA009) OX=258594 GN=rsmG PE=3 SV=1					Intermediate	1	HH
RPA2682	Q6N6D5	Urea amidolyase-related OS=Rhodopseudomonas palustris (strain ATCC BAA-98 / CGA009) OX=258594 GN=uahA PE=4 SV=1	rpa:TX73_013900				Intermediate	1	HH
RPA3785	Q6N3A9	DUF72 OS=Rhodopseudomonas palustris (strain ATCC BAA-98 / CGA009) OX=258594 GN=RPA3785 PE=4 SV=1	rpa:TX73_019595				Intermediate	15	HH
RPA0287	Q6ND22	Leucine--tRNA ligase OS=Rhodopseudomonas palustris (strain ATCC BAA-98 / CGA009) OX=258594 GN=leuS PE=3 SV=1					Intermediate	15	HH
RPA0176	Q6NDD2	ATP synthase subunit beta OS=Rhodopseudomonas palustris (strain ATCC BAA-98 / CGA009) OX=258594 GN=atpD PE=3 SV=1					Intermediate	18	HH
RPA3900	Q6N2Z7	Flagellar basal-body rod protein FlgG OS=Rhodopseudomonas palustris (strain ATCC BAA-98 / CGA009) OX=258594 GN=flgG PE=3 SV=1	rpa:TX73_020220	K02392	rpa02040	Flagellar assembly	Intermediate	18	HH
RPA1687	Q6N962	Aldehyde dehydrogenase OS=Rhodopseudomonas palustris (strain ATCC BAA-98 / CGA009) OX=258594 GN=RPA1687 PE=3 SV=1	rpa:TX73_008670				Intermediate	18	HH
RPA4294	Q6N1W0	Histidine kinase OS=Rhodopseudomonas palustris (strain ATCC BAA-98 / CGA009) OX=258594 GN=RPA4294 PE=4 SV=1	rpa:TX73_022250				Intermediate	18	HH
RPA1184	Q6NAK1	DUF58 OS=Rhodopseudomonas palustris (strain ATCC BAA-98 / CGA009) OX=258594 GN=RPA1184 PE=4 SV=1	rpa:TX73_006075				Intermediate	18	HH
RPA0840	Q6NBI8	Putative protease OS=Rhodopseudomonas palustris (strain ATCC BAA-98 / CGA009) OX=258594 GN=mpp PE=3 SV=1	rpa:TX73_004330				Intermediate	18	HH
RPA1303	Q6NA82	Putative transglycolase OS=Rhodopseudomonas palustris (strain ATCC BAA-98 / CGA009) OX=258594 GN=RPA1303 PE=4 SV=1	rpa:TX73_006685				Intermediate	18	HH
RPA4679	Q6N0T2	Possible component of multidrug efflux system OS=Rhodopseudomonas palustris (strain ATCC BAA-98 / CGA009) OX=258594 GN=RPA4679 PE=4 SV=1	rpa:TX73_024320				Intermediate	18	HH
RPA2646	Q6N6G9	Putative ABC transporter oligopeptide-binding protein OS=Rhodopseudomonas palustris (strain ATCC BAA-98 / CGA009) OX=258594 GN=RPA2646 PE=3 SV=1	rpa:TX73_013700	K02035	rpa02024	Quorum sensing	Intermediate	18	HH
RPA4337	Q6N1R7	Putative phosphoglycolate phosphatase OS=Rhodopseudomonas palustris (strain ATCC BAA-98 / CGA009) OX=258594 GN=RPA4337 PE=4 SV=1	rpa:TX73_022480				Intermediate	20	HH
RPA3766	Q6N3C8	Phenylacetic acid degradation protein paaC OS=Rhodopseudomonas palustris (strain ATCC BAA-98 / CGA009) OX=258594 GN=paaC PE=4 SV=1	rpa:TX73_019500	K02611	rpa00360,rpa01100,rpa01120	Phenylalanine metabolism, Metabolic pathways, Microbial metabolism in diverse environments	Intermediate	20	HH
RPA0940	Q6NB88	Fructose-bisphosphate aldolase OS=Rhodopseudomonas palustris (strain ATCC BAA-98 / CGA009) OX=258594 GN=RPA0940 PE=3 SV=1	rpa:TX73_004845	K01623	rpa00010,rpa00030,rpa00051,rpa00680,rpa00710,rpa01100,rpa01110,rpa01120,rpa01200,rpa01230	Glycolysis / Gluconeogenesis, Pentose phosphate pathway, Fructose and mannose metabolism, Methane metabolism, Carbon fixation by Calvin cycle, Metabolic pathways, Biosynthesis of secondary metabolites, Microbial metabolism in diverse environments, Carbon metabolism, Biosynthesis of amino acids	Intermediate	37	HH
RPA0049	Q6NDQ6	Possible ABC transporter ATP-binding protein (In rpoN upstream) OS=Rhodopseudomonas palustris (strain ATCC BAA-98 / CGA009) OX=258594 GN=RPA0049 PE=3 SV=1	rpa:TX73_000255	K06861	rpa02010	ABC transporters	Intermediate	34	HH
RPA2883	Q6N5T7	Uncharacterized protein OS=Rhodopseudomonas palustris (strain ATCC BAA-98 / CGA009) OX=258594 GN=RPA2883 PE=4 SV=1	rpa:TX73_014945				Intermediate	34	HH
RPA2117	Q6N7Y7	Flavodoxin OS=Rhodopseudomonas palustris (strain ATCC BAA-98 / CGA009) OX=258594 GN=RPA2117 PE=3 SV=1	rpa:TX73_010910				Intermediate	34	HH
RPA0662	Q6NC12	Ferredoxin OS=Rhodopseudomonas palustris (strain ATCC BAA-98 / CGA009) OX=258594 GN=badB PE=4 SV=1	rpa:TX73_003430				Intermediate	34	HH
RPA3822	Q6N372	DUF1476 domain-containing protein OS=Rhodopseudomonas palustris (strain ATCC BAA-98 / CGA009) OX=258594 GN=RPA3822 PE=4 SV=1	rpa:TX73_019785				Intermediate	34	HH
RPA0707	Q6NBW9	Putative periplasmic divalent cation resistance protein CutA OS=Rhodopseudomonas palustris (strain ATCC BAA-98 / CGA009) OX=258594 GN=cutA PE=3 SV=1	rpa:TX73_003660				Intermediate	34	HH
RPA2316	Q6N7E2	Enoyl-CoA hydratase OS=Rhodopseudomonas palustris (strain ATCC BAA-98 / CGA009) OX=258594 GN=RPA2316 PE=3 SV=1	rpa:TX73_011975				Intermediate	34	HH
RPA2593	Q6N6M2	DNA-binding transcriptional regulator NtrC OS=Rhodopseudomonas palustris (strain ATCC BAA-98 / CGA009) OX=258594 GN=ntrC PE=4 SV=1	rpa:TX73_013420	K07712	rpa02020	Two-component system	Intermediate	34	HH
RPA2779	Q6N639	Possible hydrolase OS=Rhodopseudomonas palustris (strain ATCC BAA-98 / CGA009) OX=258594 GN=RPA2779 PE=4 SV=1	rpa:TX73_014395	K06167	rpa00440,rpa01100	Phosphonate and phosphinate metabolism, Metabolic pathways	Intermediate	34	HH
RPA2612	Q6N6K3	Alkanesulfonate monooxygenase OS=Rhodopseudomonas palustris (strain ATCC BAA-98 / CGA009) OX=258594 GN=ssuD PE=3 SV=1					Intermediate	34	HH
RPA2867	Q6N5V3	Pyruvate dehydrogenase E1 component subunit alpha OS=Rhodopseudomonas palustris (strain ATCC BAA-98 / CGA009) OX=258594 GN=pdhA PE=4 SV=1	rpa:TX73_014855	K00161	rpa00010,rpa00020,rpa00620,rpa00785,rpa01100,rpa01110,rpa01120,rpa01200,rpa01210	Glycolysis / Gluconeogenesis, Citrate cycle (TCA cycle), Pyruvate metabolism, Lipoic acid metabolism, Metabolic pathways, Biosynthesis of secondary metabolites, Microbial metabolism in diverse environments, Carbon metabolism, 2-Oxocarboxylic acid metabolism	Intermediate	34	HH
RPA3961	Q6N2T7	Putative periplasmic binding protein for ABC transporter OS=Rhodopseudomonas palustris (strain ATCC BAA-98 / CGA009) OX=258594 GN=RPA3961 PE=4 SV=1	rpa:TX73_020520	K02067	rpa02010	ABC transporters	Intermediate	34	HH
RPA0326	Q6NCZ1	DUF24 predicted transcriptional regulator related to MarR family OS=Rhodopseudomonas palustris (strain ATCC BAA-98 / CGA009) OX=258594 GN=RPA0326 PE=4 SV=1	rpa:TX73_001690				Intermediate	34	HH
RPA4832	Q6N0D1	Putative dienelactone hydrolase OS=Rhodopseudomonas palustris (strain ATCC BAA-98 / CGA009) OX=258594 GN=clcD PE=4 SV=1	rpa:TX73_025110	K01061	rpa00361,rpa00364,rpa00623,rpa01100,rpa01120	Chlorocyclohexane and chlorobenzene degradation, Fluorobenzoate degradation, Toluene degradation, Metabolic pathways, Microbial metabolism in diverse environments	Intermediate	23	HH
RPA2045	Q6N859	Biotin synthase OS=Rhodopseudomonas palustris (strain ATCC BAA-98 / CGA009) OX=258594 GN=bioB PE=3 SV=1					Intermediate	23	HH
RPA2432	Q6N731	Putative signal transduction histidine kinase with response regulator receiver domain OS=Rhodopseudomonas palustris (strain ATCC BAA-98 / CGA009) OX=258594 GN=RPA2432 PE=4 SV=1	rpa:TX73_012580				Intermediate	23	HH
RPA0073	Q6NDN2	Thioredoxin OS=Rhodopseudomonas palustris (strain ATCC BAA-98 / CGA009) OX=258594 GN=trxA PE=3 SV=1	rpa:TX73_000380				Intermediate	23	HH
RPA0206	Q6NDA3	Putative cytochrome c biogenesis protein thiol:disulfide interchange protein OS=Rhodopseudomonas palustris (strain ATCC BAA-98 / CGA009) OX=258594 GN=ccmG PE=3 SV=1	rpa:TX73_001070				Intermediate	23	HH
RPA2568	Q6N6P6	O-acetylserine (Thiol) lyase OS=Rhodopseudomonas palustris (strain ATCC BAA-98 / CGA009) OX=258594 GN=RPA2568 PE=4 SV=1	rpa:TX73_013280	K01738	rpa00270,rpa00920,rpa01100,rpa01110,rpa01120,rpa01200,rpa01230,rpa01320	Cysteine and methionine metabolism, Sulfur metabolism, Metabolic pathways, Biosynthesis of secondary metabolites, Microbial metabolism in diverse environments, Carbon metabolism, Biosynthesis of amino acids, Sulfur cycle	Intermediate	23	HH
RPA2607	Q6N6K8	Possible transcriptional regulator XRE family CUPIN domain OS=Rhodopseudomonas palustris (strain ATCC BAA-98 / CGA009) OX=258594 GN=RPA2607 PE=4 SV=1	rpa:TX73_013495				Intermediate	23	HH
RPA3091	Q6N590	Amidophosphoribosyltransferase OS=Rhodopseudomonas palustris (strain ATCC BAA-98 / CGA009) OX=258594 GN=purF PE=3 SV=1	rpa:TX73_015990	K00764	rpa00230,rpa00250,rpa01100,rpa01110	Purine metabolism, Alanine, aspartate and glutamate metabolism, Metabolic pathways, Biosynthesis of secondary metabolites	Intermediate	23	HH
RPA3268	Q6N4R9	DNA-directed RNA polymerase subunit beta OS=Rhodopseudomonas palustris (strain ATCC BAA-98 / CGA009) OX=258594 GN=rpoB PE=3 SV=1					Intermediate	23	HH
RPA0537	Q6NCD5	Coenzyme A transferase OS=Rhodopseudomonas palustris (strain ATCC BAA-98 / CGA009) OX=258594 GN=RPA0537 PE=3 SV=1	rpa:TX73_002780	K18118	rpa00020,rpa00620,rpa00650,rpa01100,rpa01110,rpa01120,rpa01200	Citrate cycle (TCA cycle), Pyruvate metabolism, Butanoate metabolism, Metabolic pathways, Biosynthesis of secondary metabolites, Microbial metabolism in diverse environments, Carbon metabolism	Intermediate	27	HH
RPA0118	Q6NDJ0	dTDP-4-dehydrorhamnose 35-epimerase OS=Rhodopseudomonas palustris (strain ATCC BAA-98 / CGA009) OX=258594 GN=rmlC PE=3 SV=1	rpa:TX73_000610	K01790	rpa00521,rpa00523,rpa00541,rpa01100,rpa01110,rpa01250	Streptomycin biosynthesis, Polyketide sugar unit biosynthesis, Biosynthesis of various nucleotide sugars, Metabolic pathways, Biosynthesis of secondary metabolites, Biosynthesis of nucleotide sugars	Intermediate	53	HH
RPA0658	G3XCQ6	Benzoyl-CoA reductase subunit OS=Rhodopseudomonas palustris (strain ATCC BAA-98 / CGA009) OX=258594 GN=badE PE=3 SV=1	rpa:TX73_003410	K04113	rpa00362,rpa01100,rpa01120,rpa01220	Benzoate degradation, Metabolic pathways, Microbial metabolism in diverse environments, Degradation of aromatic compounds	Intermediate	53	HH
RPA2294	Q6N7G3	Probable transcriptional regulator TetR family OS=Rhodopseudomonas palustris (strain ATCC BAA-98 / CGA009) OX=258594 GN=RPA2294 PE=4 SV=1					Intermediate	53	HH
RPA3380	Q6N4F7	Response regulator receiver (CheY-like protein) OS=Rhodopseudomonas palustris (strain ATCC BAA-98 / CGA009) OX=258594 GN=RPA3380 PE=4 SV=1	rpa:TX73_017480				Intermediate	53	HH
RPA4225	Q6N225	RNA polymerase sigma factor OS=Rhodopseudomonas palustris (strain ATCC BAA-98 / CGA009) OX=258594 GN=RPA4225 PE=3 SV=1	rpa:TX73_021900				Intermediate	53	HH
RPA1777	Q6N8X5	DUF35 OS=Rhodopseudomonas palustris (strain ATCC BAA-98 / CGA009) OX=258594 GN=RPA1777 PE=4 SV=1	rpa:TX73_009140				Intermediate	53	HH
RPA2765	Q6N653	Putative enoyl-CoA hydratase OS=Rhodopseudomonas palustris (strain ATCC BAA-98 / CGA009) OX=258594 GN=RPA2765 PE=3 SV=1	rpa:TX73_014325				Intermediate	53	HH
RPA3265	Q6N4S2	Putative ABC transporter OS=Rhodopseudomonas palustris (strain ATCC BAA-98 / CGA009) OX=258594 GN=RPA3265 PE=3 SV=1	rpa:TX73_016880				Intermediate	53	HH
RPA0613	Q6NC59	NAD(+) diphosphatase OS=Rhodopseudomonas palustris (strain ATCC BAA-98 / CGA009) OX=258594 GN=RPA0613 PE=4 SV=1	rpa:TX73_003170	K03426	rpa00760,rpa01100,rpa04146	Nicotinate and nicotinamide metabolism, Metabolic pathways, Peroxisome	Intermediate	53	HH
RPA4482	Q6N1C4	Putative sensor (PAS) domain for methyl-accepting chemotaxis sensory transducer OS=Rhodopseudomonas palustris (strain ATCC BAA-98 / CGA009) OX=258594 GN=RPA4482 PE=4 SV=1	rpa:TX73_023270				Intermediate	53	HH
RPA1630	P62644	Protein-glutamate methylesterase/protein-glutamine glutaminase of group 2 operon OS=Rhodopseudomonas palustris (strain ATCC BAA-98 / CGA009) OX=258594 GN=cheB2 PE=3 SV=1					Intermediate	22	HH
RPA2014	Q6N890	Putrescine-binding periplasmic protein OS=Rhodopseudomonas palustris (strain ATCC BAA-98 / CGA009) OX=258594 GN=RPA2014 PE=3 SV=1	rpa:TX73_010380	K11073	rpa02010	ABC transporters	Intermediate	22	HH
RPA1301	Q6NA84	Putative intracellular protease PfpI family OS=Rhodopseudomonas palustris (strain ATCC BAA-98 / CGA009) OX=258594 GN=pfpI PE=3 SV=1	rpa:TX73_006675				Intermediate	22	HH
RPA3540	Q6N402	Putative cell filamentation protein OS=Rhodopseudomonas palustris (strain ATCC BAA-98 / CGA009) OX=258594 GN=RPA3540 PE=4 SV=1	rpa:TX73_018350				Intermediate	22	HH
RPA4836	Q6N0C7	30S ribosomal protein S20 OS=Rhodopseudomonas palustris (strain ATCC BAA-98 / CGA009) OX=258594 GN=rpsT PE=1 SV=3					Intermediate	22	HH
RPA0580	Q6NC92	Possible branched-chain amino acid binding protein ABC transport system OS=Rhodopseudomonas palustris (strain ATCC BAA-98 / CGA009) OX=258594 GN=RPA0580 PE=4 SV=1	rpa:TX73_003005	K01999	rpa02010,rpa02024	ABC transporters, Quorum sensing	Intermediate	22	HH
RPA3157	Q6N526	Uncharacterized protein OS=Rhodopseudomonas palustris (strain ATCC BAA-98 / CGA009) OX=258594 GN=RPA3157 PE=4 SV=1	rpa:TX73_016320				Intermediate	22	HH
RPA1653	Q6N996	Translational machinery protein OS=Rhodopseudomonas palustris (strain ATCC BAA-98 / CGA009) OX=258594 GN=RPA1653 PE=4 SV=1	rpa:TX73_008495				Intermediate	39	HH
RPA2755	Q6N663	Possible DNA-binding stress protein OS=Rhodopseudomonas palustris (strain ATCC BAA-98 / CGA009) OX=258594 GN=RPA2755 PE=3 SV=1	rpa:TX73_014275				Intermediate	39	HH
RPA3233	Q6N4V0	30S ribosomal protein S5 OS=Rhodopseudomonas palustris (strain ATCC BAA-98 / CGA009) OX=258594 GN=rpsE PE=1 SV=3					Intermediate	39	HH
RPA1001	Q6NB29	Uncharacterized protein OS=Rhodopseudomonas palustris (strain ATCC BAA-98 / CGA009) OX=258594 GN=RPA1001 PE=4 SV=1	rpa:TX73_005150				Intermediate	39	HH
RPA2161	Q6N7U3	Possible transcriptional regulator arsR family OS=Rhodopseudomonas palustris (strain ATCC BAA-98 / CGA009) OX=258594 GN=RPA2161 PE=4 SV=1	rpa:TX73_011145				Intermediate	39	HH
RPA3243	Q6N4U1	50S ribosomal protein L16 OS=Rhodopseudomonas palustris (strain ATCC BAA-98 / CGA009) OX=258594 GN=rplP PE=1 SV=1					Intermediate	39	HH
RPA3543	Q6N3Z9	Possible multidrug resistance efflux pump OS=Rhodopseudomonas palustris (strain ATCC BAA-98 / CGA009) OX=258594 GN=RPA3543 PE=4 SV=1	rpa:TX73_018365				Intermediate	39	HH
RPA2597	Q6N6L8	RNA-binding protein Hfq OS=Rhodopseudomonas palustris (strain ATCC BAA-98 / CGA009) OX=258594 GN=hfq PE=3 SV=1					Intermediate	39	HH
RPA0913	Q6NBB5	UPF0301 protein RPA0913 OS=Rhodopseudomonas palustris (strain ATCC BAA-98 / CGA009) OX=258594 GN=RPA0913 PE=3 SV=1					Intermediate	39	HH
RPA3529	P61682	UDP-N-acetylmuramate--L-alanine ligase OS=Rhodopseudomonas palustris (strain ATCC BAA-98 / CGA009) OX=258594 GN=murC PE=3 SV=1					Intermediate	39	HH
RPA4533	Q6N176	UDP-N-acetylglucosamine 1-carboxyvinyltransferase OS=Rhodopseudomonas palustris (strain ATCC BAA-98 / CGA009) OX=258594 GN=murA PE=3 SV=1					Intermediate	39	HH
RPA2963	Q6N5L1	HTH marR-type domain-containing protein OS=Rhodopseudomonas palustris (strain ATCC BAA-98 / CGA009) OX=258594 GN=RPA2963 PE=4 SV=1	rpa:TX73_015370				Intermediate	39	HH
RPA0617	Q6NC55	Recombination protein RecR OS=Rhodopseudomonas palustris (strain ATCC BAA-98 / CGA009) OX=258594 GN=recR PE=3 SV=1					Intermediate	39	HH
RPA1106	Q6NAS5	DUF1348 domain-containing protein OS=Rhodopseudomonas palustris (strain ATCC BAA-98 / CGA009) OX=258594 GN=RPA1106 PE=4 SV=1	rpa:TX73_005685				Intermediate	39	HH
RPA4760	Q6N0K2	Uncharacterized protein OS=Rhodopseudomonas palustris (strain ATCC BAA-98 / CGA009) OX=258594 GN=RPA4760 PE=4 SV=1	rpa:TX73_024740				Intermediate	39	HH
RPA0498	Q6NCH4	CobS protein OS=Rhodopseudomonas palustris (strain ATCC BAA-98 / CGA009) OX=258594 GN=cobS2 PE=4 SV=1	rpa:TX73_002585	K09882	rpa00860,rpa01100,rpa01240	Porphyrin metabolism, Metabolic pathways, Biosynthesis of cofactors	Intermediate	5	HH
RPA0558	Q6NCB4	Phosphoribosylaminoimidazole-succinocarboxamide synthase OS=Rhodopseudomonas palustris (strain ATCC BAA-98 / CGA009) OX=258594 GN=purC PE=3 SV=1	rpa:TX73_002890	K01923	rpa00230,rpa01100,rpa01110	Purine metabolism, Metabolic pathways, Biosynthesis of secondary metabolites	Intermediate	5	HH
RPA0615	Q6NC57	DNA polymerase III subunit gamma/tau OS=Rhodopseudomonas palustris (strain ATCC BAA-98 / CGA009) OX=258594 GN=dnaX PE=3 SV=1	rpa:TX73_003185	K02343	rpa03030,rpa03430,rpa03440	DNA replication, Mismatch repair, Homologous recombination	Intermediate	5	HH
RPA1820	Q6N8T3	Anti-sigma factor OS=Rhodopseudomonas palustris (strain ATCC BAA-98 / CGA009) OX=258594 GN=RPA1820 PE=4 SV=1	rpa:TX73_009360				Intermediate	5	HH
RPA2455	Q6N708	Peptidase M23/M37 OS=Rhodopseudomonas palustris (strain ATCC BAA-98 / CGA009) OX=258594 GN=RPA2455 PE=4 SV=1	rpa:TX73_012695				Intermediate	5	HH
RPA2837	Q6N5Y1	Peptidoglycan-binding LysM:Peptidase M23/M37 OS=Rhodopseudomonas palustris (strain ATCC BAA-98 / CGA009) OX=258594 GN=lppB PE=4 SV=1	rpa:TX73_014690				Intermediate	5	HH
RPA3915	Q6N2Y3	Flagellin OS=Rhodopseudomonas palustris (strain ATCC BAA-98 / CGA009) OX=258594 GN=RPA3915 PE=4 SV=1	rpa:TX73_020295	K02406	rpa02020,rpa02040	Two-component system, Flagellar assembly	Intermediate	5	HH
RPA4081	Q6N2G9	Possible pilus assembly protein cpaB OS=Rhodopseudomonas palustris (strain ATCC BAA-98 / CGA009) OX=258594 GN=RPA4081 PE=4 SV=1	rpa:TX73_021140	K02279	rpa02020	Two-component system	Intermediate	5	HH
RPA2805	Q6N613	nitrile hydratase OS=Rhodopseudomonas palustris (strain ATCC BAA-98 / CGA009) OX=258594 GN=nthA PE=3 SV=1	rpa:TX73_014525	K01721	rpa00364,rpa00380,rpa00627,rpa00643,rpa01100,rpa01120	Fluorobenzoate degradation, Tryptophan metabolism, Aminobenzoate degradation, Styrene degradation, Metabolic pathways, Microbial metabolism in diverse environments	Intermediate	5	HH
RPA3687	Q6N3K6	Putative MutT/ADP-ribose pyrophosphatase OS=Rhodopseudomonas palustris (strain ATCC BAA-98 / CGA009) OX=258594 GN=RPA3687 PE=4 SV=1					Intermediate	5	HH
RPA4453	Q6N1F3	Metallophosphoesterase OS=Rhodopseudomonas palustris (strain ATCC BAA-98 / CGA009) OX=258594 GN=RPA4453 PE=4 SV=1	rpa:TX73_023115	K09769	rpa00230,rpa00240,rpa01100	Purine metabolism, Pyrimidine metabolism, Metabolic pathways	Intermediate	29	HH
RPA0258	Q6ND51	HemY N-terminal domain-containing protein OS=Rhodopseudomonas palustris (strain ATCC BAA-98 / CGA009) OX=258594 GN=RPA0258 PE=4 SV=1	rpa:TX73_001340				Intermediate	30	HH
RPA1126	Q6NAQ5	ATP-dependent zinc metalloprotease FtsH OS=Rhodopseudomonas palustris (strain ATCC BAA-98 / CGA009) OX=258594 GN=ftsH PE=3 SV=1	rpa:TX73_005785				Intermediate	30	HH
RPA3215	Q6N4W8	Putative nitroreductase OS=Rhodopseudomonas palustris (strain ATCC BAA-98 / CGA009) OX=258594 GN=RPA3215 PE=4 SV=1	rpa:TX73_016630				Intermediate	30	HH
RPA3743	Q6N3F1	Hydroxysqualene synthase OS=Rhodopseudomonas palustris (strain ATCC BAA-98 / CGA009) OX=258594 GN=hpnC PE=1 SV=1					Intermediate	30	HH
RPA1929	Q6N8H4	Periplasmic serine endoprotease DegP-like OS=Rhodopseudomonas palustris (strain ATCC BAA-98 / CGA009) OX=258594 GN=RPA1929 PE=3 SV=1	rpa:TX73_009940	K04771	rpa01503,rpa02020	Cationic antimicrobial peptide (CAMP) resistance, Two-component system	Intermediate	30	HH
RPA3470	Q6N470	Putative sugar uptake ABC transporter periplasmic solute-binding protein OS=Rhodopseudomonas palustris (strain ATCC BAA-98 / CGA009) OX=258594 GN=RPA3470 PE=3 SV=1	rpa:TX73_017960				Intermediate	30	HH
RPA4535	Q6N174	Uncharacterized protein OS=Rhodopseudomonas palustris (strain ATCC BAA-98 / CGA009) OX=258594 GN=RPA4535 PE=4 SV=1	rpa:TX73_023560				Intermediate	30	HH
RPA3735	Q6N3F9	Radical SAM core domain-containing protein OS=Rhodopseudomonas palustris (strain ATCC BAA-98 / CGA009) OX=258594 GN=RPA3735 PE=4 SV=1	rpa:TX73_019345				Intermediate	30	HH
RPA0259	Q6ND50	HTransmembrane sensor and HAMP domains OS=Rhodopseudomonas palustris (strain ATCC BAA-98 / CGA009) OX=258594 GN=RPA0259 PE=4 SV=1	rpa:TX73_001350				Intermediate	30	HH
RPA3283	Q6N4Q4	Elongation factor Tu OS=Rhodopseudomonas palustris (strain ATCC BAA-98 / CGA009) OX=258594 GN=tuf2 PE=3 SV=1					Intermediate	30	HH
RPA4383	Q6N1M2	DUF3617 family protein OS=Rhodopseudomonas palustris (strain ATCC BAA-98 / CGA009) OX=258594 GN=RPA4383 PE=4 SV=1	rpa:TX73_022720				Intermediate	30	HH
RPA1102	P61536	Holliday junction branch migration complex subunit RuvB OS=Rhodopseudomonas palustris (strain ATCC BAA-98 / CGA009) OX=258594 GN=ruvB PE=3 SV=1					Intermediate	30	HH
RPA1841	Q6N8R2	DUF4332 domain-containing protein OS=Rhodopseudomonas palustris (strain ATCC BAA-98 / CGA009) OX=258594 GN=RPA1841 PE=4 SV=1	rpa:TX73_009465				Intermediate	30	HH
RPA2136	Q6N7W8	Possible cytochrome C OS=Rhodopseudomonas palustris (strain ATCC BAA-98 / CGA009) OX=258594 GN=RPA2136 PE=4 SV=1	rpa:TX73_011020				Intermediate	48	HH
RPA2691	Q6N6C6	DUF88 OS=Rhodopseudomonas palustris (strain ATCC BAA-98 / CGA009) OX=258594 GN=RPA2691 PE=4 SV=1	rpa:TX73_013945				Intermediate	48	HH
RPA2688	Q6N6C9	SsrA-binding protein OS=Rhodopseudomonas palustris (strain ATCC BAA-98 / CGA009) OX=258594 GN=smpB PE=3 SV=1					Intermediate	48	HH
RPA4248	Q6N204	Two-component nitrogen fixation transcriptional regulator fixJ LuxR family OS=Rhodopseudomonas palustris (strain ATCC BAA-98 / CGA009) OX=258594 GN=fixJ PE=4 SV=1	rpa:TX73_022010	K14987	rpa02020	Two-component system	Intermediate	48	HH
RPA0312	P60582	1-(5-phosphoribosyl)-5-[(5-phosphoribosylamino)methylideneamino] imidazole-4-carboxamide isomerase OS=Rhodopseudomonas palustris (strain ATCC BAA-98 / CGA009) OX=258594 GN=hisA PE=3 SV=1					Intermediate	48	HH
RPA1150	Q6NAN4	Putative histidyl-tRNA synthetase OS=Rhodopseudomonas palustris (strain ATCC BAA-98 / CGA009) OX=258594 GN=RPA1150 PE=4 SV=1	rpa:TX73_005905	K02502	rpa00340,rpa01100,rpa01110,rpa01230	Histidine metabolism, Metabolic pathways, Biosynthesis of secondary metabolites, Biosynthesis of amino acids	Intermediate	48	HH
RPA1979	Q6N8C5	Uncharacterized protein OS=Rhodopseudomonas palustris (strain ATCC BAA-98 / CGA009) OX=258594 GN=RPA1979 PE=4 SV=1	rpa:TX73_010200				Intermediate	48	HH
RPA2142	Q6N7W2	Putative fatty-acid--CoA ligase OS=Rhodopseudomonas palustris (strain ATCC BAA-98 / CGA009) OX=258594 GN=RPA2142 PE=4 SV=1	rpa:TX73_011050	K01897	rpa00061,rpa00071,rpa01100,rpa01212,rpa02024,rpa04146	Fatty acid biosynthesis, Fatty acid degradation, Metabolic pathways, Fatty acid metabolism, Quorum sensing, Peroxisome	Intermediate	48	HH
RPA3929	Q6N2W9	Flagellin OS=Rhodopseudomonas palustris (strain ATCC BAA-98 / CGA009) OX=258594 GN=RPA3929 PE=3 SV=1	rpa:TX73_020365	K02406	rpa02020,rpa02040	Two-component system, Flagellar assembly	Intermediate	48	HH
RPA4767	Q6N0J5	Lipolytic enzyme G-D-S-L family OS=Rhodopseudomonas palustris (strain ATCC BAA-98 / CGA009) OX=258594 GN=RPA4767 PE=4 SV=1	rpa:TX73_024780				Intermediate	48	HH
RPA0256	Q6ND53	Uroporphyrinogen-III synthase OS=Rhodopseudomonas palustris (strain ATCC BAA-98 / CGA009) OX=258594 GN=RPA0256 PE=3 SV=1	rpa:TX73_001330	K01719	rpa00860,rpa01100,rpa01110,rpa01120,rpa01240	Porphyrin metabolism, Metabolic pathways, Biosynthesis of secondary metabolites, Microbial metabolism in diverse environments, Biosynthesis of cofactors	Intermediate	36	HH
RPA1870	Q6N8N3	Possible transcriptional regulator MarR/EmrR family OS=Rhodopseudomonas palustris (strain ATCC BAA-98 / CGA009) OX=258594 GN=RPA1870 PE=4 SV=1	rpa:TX73_009620				Intermediate	36	HH
RPA0907	Q6NBC1	Response regulator receiver (CheY-like protein) OS=Rhodopseudomonas palustris (strain ATCC BAA-98 / CGA009) OX=258594 GN=RPA0907 PE=4 SV=1	rpa:TX73_004670	K13589	rpa02020	Two-component system	Intermediate	36	HH
RPA1836	Q6N8R7	DUF636 OS=Rhodopseudomonas palustris (strain ATCC BAA-98 / CGA009) OX=258594 GN=RPA1836 PE=3 SV=1	rpa:TX73_009440				Intermediate	36	HH
RPA2179	Q6N7S7	Xanthine-guanine phosphoribosyltransferase OS=Rhodopseudomonas palustris (strain ATCC BAA-98 / CGA009) OX=258594 GN=gpt PE=3 SV=2					Intermediate	36	HH
RPA2962	Q6N5L2	Trigger factor OS=Rhodopseudomonas palustris (strain ATCC BAA-98 / CGA009) OX=258594 GN=tig PE=3 SV=1					Intermediate	36	HH
RPA3818	Q6N376	Phosphoribosylformylglycinamidine synthase subunit PurQ OS=Rhodopseudomonas palustris (strain ATCC BAA-98 / CGA009) OX=258594 GN=purQ PE=3 SV=1					Intermediate	36	HH
RPA4156	Q6N294	3-oxoadipate CoA-transferase subunit A OS=Rhodopseudomonas palustris (strain ATCC BAA-98 / CGA009) OX=258594 GN=RPA4156 PE=4 SV=1	rpa:TX73_021545	K01028	rpa00280,rpa00650,rpa01100	Valine, leucine and isoleucine degradation, Butanoate metabolism, Metabolic pathways	Intermediate	36	HH
RPA4494	Q6N1B2	CbiA domain-containing protein OS=Rhodopseudomonas palustris (strain ATCC BAA-98 / CGA009) OX=258594 GN=RPA4494 PE=4 SV=1	rpa:TX73_023335				Intermediate	36	HH
RPA2491	Q6N6X3	N-acetyl-gamma-glutamyl-phosphate reductase OS=Rhodopseudomonas palustris (strain ATCC BAA-98 / CGA009) OX=258594 GN=argC PE=3 SV=1	rpa:TX73_012875	K00145	rpa00220,rpa01100,rpa01110,rpa01210,rpa01230	Arginine biosynthesis, Metabolic pathways, Biosynthesis of secondary metabolites, 2-Oxocarboxylic acid metabolism, Biosynthesis of amino acids	Intermediate	36	HH
RPA3242	Q6N4U2	50S ribosomal protein L29 OS=Rhodopseudomonas palustris (strain ATCC BAA-98 / CGA009) OX=258594 GN=rpmC PE=1 SV=3					Intermediate	36	HH
RPA3446	Q6N493	3-hydroxyisobutyrate dehydrogenase OS=Rhodopseudomonas palustris (strain ATCC BAA-98 / CGA009) OX=258594 GN=RPA3446 PE=3 SV=1	rpa:TX73_017835	K00020	rpa00280,rpa01100	Valine, leucine and isoleucine degradation, Metabolic pathways	Intermediate	36	HH
RPA4503	Q6N1A5	Uncharacterized protein OS=Rhodopseudomonas palustris (strain ATCC BAA-98 / CGA009) OX=258594 GN=RPA4503 PE=4 SV=1	rpa:TX73_023380				Intermediate	36	HH
RPA2546	Q6N6R8	Peptidyl-prolyl cis-trans isomerase OS=Rhodopseudomonas palustris (strain ATCC BAA-98 / CGA009) OX=258594 GN=RPA2546 PE=3 SV=1	rpa:TX73_013160				Intermediate	36	HH
RPA2856	Q6N5W4	FeS cluster biogenesis domain-containing protein OS=Rhodopseudomonas palustris (strain ATCC BAA-98 / CGA009) OX=258594 GN=RPA2856 PE=3 SV=1	rpa:TX73_014790				Intermediate	36	HH
RPA0985	Q6NB45	Putative branched-chain amino acid transport system substrate-binding protein OS=Rhodopseudomonas palustris (strain ATCC BAA-98 / CGA009) OX=258594 GN=RPA0985 PE=1 SV=1	rpa:TX73_005070	K01999	rpa02010,rpa02024	ABC transporters, Quorum sensing	Intermediate	36	HH
RPA4656	Q6N0V4	Possible sugar kinase OS=Rhodopseudomonas palustris (strain ATCC BAA-98 / CGA009) OX=258594 GN=RPA4656 PE=4 SV=1	rpa:TX73_024175				Intermediate	36	HH
RPA0867	Q6NBG1	Endoribonuclease L-PSP OS=Rhodopseudomonas palustris (strain ATCC BAA-98 / CGA009) OX=258594 GN=RPA0867 PE=4 SV=1	rpa:TX73_004470				Intermediate	36	HH
RPA1575	Q6N9H4	TPM domain-containing protein OS=Rhodopseudomonas palustris (strain ATCC BAA-98 / CGA009) OX=258594 GN=RPA1575 PE=4 SV=1	rpa:TX73_008090				Intermediate	36	HH
RPA1712	Q6N938	Putative enoyl-CoA hydratase OS=Rhodopseudomonas palustris (strain ATCC BAA-98 / CGA009) OX=258594 GN=RPA1712 PE=4 SV=1	rpa:TX73_008810				Intermediate	36	HH
RPA2737	Q6N681	Lipoprotein SmpA/OmlA domain-containing protein OS=Rhodopseudomonas palustris (strain ATCC BAA-98 / CGA009) OX=258594 GN=RPA2737 PE=4 SV=1	rpa:TX73_014180				Intermediate	32	HH
RPA2890	Q6N5T0	Anthranilate phosphoribosyltransferase OS=Rhodopseudomonas palustris (strain ATCC BAA-98 / CGA009) OX=258594 GN=trpD PE=3 SV=1					Intermediate	32	HH
RPA0169	Q6NDD9	Putative periplasmic carboxyl-terminal processing protease OS=Rhodopseudomonas palustris (strain ATCC BAA-98 / CGA009) OX=258594 GN=ctpA PE=3 SV=1	rpa:TX73_000880				Intermediate	32	HH
RPA0806	Q6NBM2	Possible high-affinity branched-chain amino acid transport system substrate-binding protein OS=Rhodopseudomonas palustris (strain ATCC BAA-98 / CGA009) OX=258594 GN=RPA0806 PE=4 SV=1					Intermediate	32	HH
RPA2181	Q6N7S5	Possible metE (5-methyltetrahydropteroyltriglutamate-homocysteine methyltransferase) OS=Rhodopseudomonas palustris (strain ATCC BAA-98 / CGA009) OX=258594 GN=RPA2181 PE=4 SV=1	rpa:TX73_011255	K00549	rpa00270,rpa00450,rpa01100,rpa01110,rpa01230	Cysteine and methionine metabolism, Selenocompound metabolism, Metabolic pathways, Biosynthesis of secondary metabolites, Biosynthesis of amino acids	Intermediate	32	HH
RPA0906	Q6NBC2	Putative N-formylglutamate amidohydrolase OS=Rhodopseudomonas palustris (strain ATCC BAA-98 / CGA009) OX=258594 GN=RPA0906 PE=4 SV=1	rpa:TX73_004665				Intermediate	32	HH
RPA0340	Q6NCX7	23-bisphosphoglycerate-independent phosphoglycerate mutase OS=Rhodopseudomonas palustris (strain ATCC BAA-98 / CGA009) OX=258594 GN=gpmI PE=3 SV=1					Intermediate	32	HH
RPA0914	Q6NBB4	Putative diguanylate cyclase (GGDEF)/phosphodiesterase (EAL) with PAS domain OS=Rhodopseudomonas palustris (strain ATCC BAA-98 / CGA009) OX=258594 GN=RPA0914 PE=4 SV=1	rpa:TX73_004715				Intermediate	10	HH
RPA2164	P60365	Chaperonin GroEL 2 OS=Rhodopseudomonas palustris (strain ATCC BAA-98 / CGA009) OX=258594 GN=groEL2 PE=3 SV=1					Intermediate	10	HH
RPA2353	Q6N7A5	Nitrogenase iron protein OS=Rhodopseudomonas palustris (strain ATCC BAA-98 / CGA009) OX=258594 GN=nifH1 PE=3 SV=1	rpa:TX73_012165	K02588	rpa00625,rpa00910,rpa01100,rpa01120,rpa01310	Chloroalkane and chloroalkene degradation, Nitrogen metabolism, Metabolic pathways, Microbial metabolism in diverse environments, Nitrogen cycle	Intermediate	10	HH
RPA4463	Q6N1E3	Possible cytochrome OS=Rhodopseudomonas palustris (strain ATCC BAA-98 / CGA009) OX=258594 GN=RPA4463 PE=4 SV=1	rpa:TX73_023175	K22622	rpa00920,rpa01100,rpa01120,rpa01320	Sulfur metabolism, Metabolic pathways, Microbial metabolism in diverse environments, Sulfur cycle	Intermediate	10	HH
RPA2942	Q6N5N2	NADH-quinone oxidoreductase subunit I 1 OS=Rhodopseudomonas palustris (strain ATCC BAA-98 / CGA009) OX=258594 GN=nuoI1 PE=3 SV=1					Intermediate	10	HH
RPA1559	Q6N9J0	Ribulose bisphosphate carboxylase large chain OS=Rhodopseudomonas palustris (strain ATCC BAA-98 / CGA009) OX=258594 GN=cbbL PE=3 SV=1					Intermediate	10	HH
RPA1876	Q6N8M7	Putative TonB-dependent iron siderophore receptor OS=Rhodopseudomonas palustris (strain ATCC BAA-98 / CGA009) OX=258594 GN=RPA1876 PE=3 SV=1	rpa:TX73_009650				Intermediate	10	HH
RPA2433	Q6N730	Response regulator receiver (CheY-like protein) OS=Rhodopseudomonas palustris (strain ATCC BAA-98 / CGA009) OX=258594 GN=RPA2433 PE=4 SV=1	rpa:TX73_012585				Intermediate	13	HH
RPA2973	Q6N5K1	Uncharacterized protein OS=Rhodopseudomonas palustris (strain ATCC BAA-98 / CGA009) OX=258594 GN=RPA2973 PE=4 SV=1	rpa:TX73_015420				Intermediate	13	HH
RPA0360	Q9ZNH4	Phosphoenolpyruvate carboxykinase (ATP) OS=Rhodopseudomonas palustris (strain ATCC BAA-98 / CGA009) OX=258594 GN=pckA PE=1 SV=2					Intermediate	13	HH
RPA3148	Q6N535	ATP-dependent Clp protease adapter protein ClpS 2 OS=Rhodopseudomonas palustris (strain ATCC BAA-98 / CGA009) OX=258594 GN=clpS2 PE=3 SV=2					Intermediate	13	HH
RPA4469	Q6N1D7	Cytochrome c domain-containing protein OS=Rhodopseudomonas palustris (strain ATCC BAA-98 / CGA009) OX=258594 GN=RPA4469 PE=4 SV=1	rpa:TX73_023205	K17223	rpa00920,rpa01100,rpa01120,rpa01320	Sulfur metabolism, Metabolic pathways, Microbial metabolism in diverse environments, Sulfur cycle	Intermediate	13	HH
RPA0715	Q6NBW1	Putative cobalamin synthesis protein cobW OS=Rhodopseudomonas palustris (strain ATCC BAA-98 / CGA009) OX=258594 GN=cobW PE=3 SV=1	rpa:TX73_003700				Intermediate	12	HH
RPA3622	Q6N3S1	Uncharacterized protein OS=Rhodopseudomonas palustris (strain ATCC BAA-98 / CGA009) OX=258594 GN=RPA3622 PE=4 SV=1	rpa:TX73_018770				Intermediate	12	HH
RPA4309	Q6N1U5	phosphoserine transaminase OS=Rhodopseudomonas palustris (strain ATCC BAA-98 / CGA009) OX=258594 GN=serC PE=3 SV=1	rpa:TX73_022330	K00831	rpa00260,rpa00270,rpa00680,rpa00750,rpa01100,rpa01110,rpa01120,rpa01200,rpa01230,rpa01240	Glycine, serine and threonine metabolism, Cysteine and methionine metabolism, Methane metabolism, Vitamin B6 metabolism, Metabolic pathways, Biosynthesis of secondary metabolites, Microbial metabolism in diverse environments, Carbon metabolism, Biosynthesis of amino acids, Biosynthesis of cofactors	Intermediate	12	HH
RPA1879	Q6N8M4	Choloylglycine hydrolase OS=Rhodopseudomonas palustris (strain ATCC BAA-98 / CGA009) OX=258594 GN=RPA1879 PE=3 SV=1	rpa:TX73_009675				Intermediate	12	HH
RPA1016	Q6NB14	Ubiquinol-cytochrome c reductase iron-sulfur subunit OS=Rhodopseudomonas palustris (strain ATCC BAA-98 / CGA009) OX=258594 GN=petA PE=3 SV=1	rpa:TX73_005225	K00411	rpa00190,rpa01100,rpa02020,rpa04148	Oxidative phosphorylation, Metabolic pathways, Two-component system, Efferocytosis	Intermediate	12	HH
RPA2105	Q6N7Z9	Non-heme chloroperoxidase OS=Rhodopseudomonas palustris (strain ATCC BAA-98 / CGA009) OX=258594 GN=RPA2105 PE=4 SV=1	rpa:TX73_010850				Intermediate	12	HH
RPA4178	Q6N272	Cupin 2 conserved barrel domain-containing protein OS=Rhodopseudomonas palustris (strain ATCC BAA-98 / CGA009) OX=258594 GN=RPA4178 PE=1 SV=1	rpa:TX73_021660				Intermediate	12	HH
RPA4198	Q6N252	Amidohydrolase 2 OS=Rhodopseudomonas palustris (strain ATCC BAA-98 / CGA009) OX=258594 GN=RPA4198 PE=4 SV=1	rpa:TX73_021760				Intermediate	12	HH
RPA0751	Q6NBS7	Adenosine 5'-phosphosulfate reductase OS=Rhodopseudomonas palustris (strain ATCC BAA-98 / CGA009) OX=258594 GN=cysH PE=3 SV=1	rpa:TX73_003880	K00390	rpa00920,rpa01100,rpa01120,rpa01320	Sulfur metabolism, Metabolic pathways, Microbial metabolism in diverse environments, Sulfur cycle	Intermediate	12	HH
RPA1521	Q6N9L9	2-desacetyl-2-hydroxyethyl bacteriochlorophyllide a dehydrogenase OS=Rhodopseudomonas palustris (strain ATCC BAA-98 / CGA009) OX=258594 GN=bchC PE=4 SV=1	rpa:TX73_007820	K11337	rpa00860,rpa01110	Porphyrin metabolism, Biosynthesis of secondary metabolites	Intermediate	12	HH
RPA2350	Q6N7A8	Putative O-acetylhomoserine sulfhydrylase OS=Rhodopseudomonas palustris (strain ATCC BAA-98 / CGA009) OX=258594 GN=metC PE=3 SV=1	rpa:TX73_012150	K01740	rpa00270,rpa01100	Cysteine and methionine metabolism, Metabolic pathways	Intermediate	12	HH
RPA1506	Q6N9N4	Mg-protoporphyrin IX chelatase OS=Rhodopseudomonas palustris (strain ATCC BAA-98 / CGA009) OX=258594 GN=bchI PE=3 SV=1	rpa:TX73_007740	K03405	rpa00860,rpa01100,rpa01110	Porphyrin metabolism, Metabolic pathways, Biosynthesis of secondary metabolites	Intermediate	12	HH
RPA2872	Q6N5U8	Fe2OG dioxygenase domain-containing protein OS=Rhodopseudomonas palustris (strain ATCC BAA-98 / CGA009) OX=258594 GN=RPA2872 PE=4 SV=1	rpa:TX73_014880				Intermediate	34	HL
RPA1561	Q6N9I8	CbbX protein homolog OS=Rhodopseudomonas palustris (strain ATCC BAA-98 / CGA009) OX=258594 GN=cbbX PE=3 SV=1	rpa:TX73_008020				Intermediate	34	HL
RPA3072	Q6N5A9	3-oxoacyl-[acyl-carrier-protein] synthase 2 OS=Rhodopseudomonas palustris (strain ATCC BAA-98 / CGA009) OX=258594 GN=fabF PE=3 SV=1	rpa:TX73_015890	K09458	rpa00061,rpa00780,rpa01100,rpa01212,rpa01240	Fatty acid biosynthesis, Biotin metabolism, Metabolic pathways, Fatty acid metabolism, Biosynthesis of cofactors	Intermediate	36	HL
RPA0493	Q6NCH9	50S ribosomal protein L28 OS=Rhodopseudomonas palustris (strain ATCC BAA-98 / CGA009) OX=258594 GN=rpmB PE=1 SV=1					Intermediate	49	LH
RPA1920	Q6N8I3	Cytochrome c-type biogenesis protein CcmE OS=Rhodopseudomonas palustris (strain ATCC BAA-98 / CGA009) OX=258594 GN=ccmE PE=3 SV=1					Intermediate	3	LL
RPA1599	Q6N9F0	DUF427 domain-containing protein OS=Rhodopseudomonas palustris (strain ATCC BAA-98 / CGA009) OX=258594 GN=RPA1599 PE=4 SV=1	rpa:TX73_008215				Intermediate	3	LL
RPA0983	Q6NB47	Possible phthalate dioxygenase OS=Rhodopseudomonas palustris (strain ATCC BAA-98 / CGA009) OX=258594 GN=RPA0983 PE=4 SV=1	rpa:TX73_005060				Intermediate	52	LL
RPA4562	Q6N147	2-dehydropantoate 2-reductase OS=Rhodopseudomonas palustris (strain ATCC BAA-98 / CGA009) OX=258594 GN=apbA PE=3 SV=1	rpa:TX73_023700	K00077	rpa00770,rpa01100,rpa01110,rpa01240	Pantothenate and CoA biosynthesis, Metabolic pathways, Biosynthesis of secondary metabolites, Biosynthesis of cofactors	Intermediate	52	LL
RPA3175	Q6N508	propionyl-CoA carboxylase OS=Rhodopseudomonas palustris (strain ATCC BAA-98 / CGA009) OX=258594 GN=RPA3175 PE=4 SV=1	rpa:TX73_016420	K01965	rpa00280,rpa00630,rpa00640,rpa01100,rpa01110,rpa01120,rpa01200	Valine, leucine and isoleucine degradation, Glyoxylate and dicarboxylate metabolism, Propanoate metabolism, Metabolic pathways, Biosynthesis of secondary metabolites, Microbial metabolism in diverse environments, Carbon metabolism	Intermediate	35	LL
RPA1995	Q6N8A9	DUF2865 domain-containing protein OS=Rhodopseudomonas palustris (strain ATCC BAA-98 / CGA009) OX=258594 GN=RPA1995 PE=4 SV=1	rpa:TX73_010280				Intermediate	21	LL
RPA2819	Q6N5Z9	DUF5615 domain-containing protein OS=Rhodopseudomonas palustris (strain ATCC BAA-98 / CGA009) OX=258594 GN=RPA2819 PE=4 SV=1	rpa:TX73_014595				Intermediate	21	LL
RPA2507	Q6N6V7	(S)-2-haloacid dehalogenase OS=Rhodopseudomonas palustris (strain ATCC BAA-98 / CGA009) OX=258594 GN=RPA2507 PE=3 SV=1	rpa:TX73_012955	K01560	rpa00361,rpa00625,rpa01100,rpa01120	Chlorocyclohexane and chlorobenzene degradation, Chloroalkane and chloroalkene degradation, Metabolic pathways, Microbial metabolism in diverse environments	Intermediate	9	LL
RPA3065	Q3V7R9	4-hydroxythreonine-4-phosphate dehydrogenase OS=Rhodopseudomonas palustris (strain ATCC BAA-98 / CGA009) OX=258594 GN=pdxA PE=3 SV=1					Intermediate	28	LL
RPA3053	Q6N5C6	Cold shock DNA binding protein OS=Rhodopseudomonas palustris (strain ATCC BAA-98 / CGA009) OX=258594 GN=cspA3 PE=4 SV=1	rpa:TX73_015795				Intermediate	28	LL
RPA4460	Q6N1E6	Putative flavocytochrome C sulfide dehydrogenase flavoprotein subunit OS=Rhodopseudomonas palustris (strain ATCC BAA-98 / CGA009) OX=258594 GN=dhsU1 PE=4 SV=1	rpa:TX73_023160	K17229	rpa00920,rpa01100,rpa01120,rpa01320	Sulfur metabolism, Metabolic pathways, Microbial metabolism in diverse environments, Sulfur cycle	Intermediate	28	LL
RPA4652	Q6N0V8	Possible CoA transferase subunit B OS=Rhodopseudomonas palustris (strain ATCC BAA-98 / CGA009) OX=258594 GN=RPA4652 PE=4 SV=1	rpa:TX73_024155	K01040	rpa00643,rpa00650,rpa01100,rpa01120	Styrene degradation, Butanoate metabolism, Metabolic pathways, Microbial metabolism in diverse environments	Intermediate	28	LL
RPA1980	Q6N8C4	Phosphoglycolate phosphatase OS=Rhodopseudomonas palustris (strain ATCC BAA-98 / CGA009) OX=258594 GN=cbbZ PE=3 SV=1	rpa:TX73_010205	K01091	rpa00630,rpa01100,rpa01110	Glyoxylate and dicarboxylate metabolism, Metabolic pathways, Biosynthesis of secondary metabolites	Intermediate	28	LL
RPA2334	Q6N7C4	YtxH domain-containing protein OS=Rhodopseudomonas palustris (strain ATCC BAA-98 / CGA009) OX=258594 GN=RPA2334 PE=4 SV=1	rpa:TX73_012070				Intermediate	28	LL
RPA0016	Q6NDT8	Cbb3-type cytochrome c oxidase subunit OS=Rhodopseudomonas palustris (strain ATCC BAA-98 / CGA009) OX=258594 GN=ccoP PE=3 SV=1	rpa:TX73_000085	K00406	rpa00190,rpa01100,rpa02020	Oxidative phosphorylation, Metabolic pathways, Two-component system	Intermediate	33	LL
RPA0234	Q6ND75	Methyl-accepting chemotaxis receptor/sensory transducer OS=Rhodopseudomonas palustris (strain ATCC BAA-98 / CGA009) OX=258594 GN=RPA0234 PE=3 SV=1	rpa:TX73_001210	K03406	rpa02020,rpa02030	Two-component system, Bacterial chemotaxis	Intermediate	33	LL
RPA0157	Q6NDF1	Glucokinase OS=Rhodopseudomonas palustris (strain ATCC BAA-98 / CGA009) OX=258594 GN=RPA0157 PE=4 SV=1	rpa:TX73_000810				Intermediate	33	LL
RPA0483	Q6NCI9	Glyoxalase-like_dom domain-containing protein OS=Rhodopseudomonas palustris (strain ATCC BAA-98 / CGA009) OX=258594 GN=RPA0483 PE=4 SV=1	rpa:TX73_002505				Intermediate	33	LL
RPA4130	Q6N2C0	IrrE N-terminal-like domain-containing protein OS=Rhodopseudomonas palustris (strain ATCC BAA-98 / CGA009) OX=258594 GN=RPA4130 PE=4 SV=1	rpa:TX73_021400				Intermediate	33	LL
RPA4748	Q6N0L4	3-hydroxybutyryl-CoA dehydrogenase OS=Rhodopseudomonas palustris (strain ATCC BAA-98 / CGA009) OX=258594 GN=hbdA PE=3 SV=1	rpa:TX73_024670	K00074	rpa00360,rpa00362,rpa00650,rpa01100,rpa01120,rpa01200	Phenylalanine metabolism, Benzoate degradation, Butanoate metabolism, Metabolic pathways, Microbial metabolism in diverse environments, Carbon metabolism	Intermediate	33	LL
RPA3827	Q6N367	Uncharacterized protein OS=Rhodopseudomonas palustris (strain ATCC BAA-98 / CGA009) OX=258594 GN=RPA3827 PE=4 SV=1	rpa:TX73_019815				Intermediate	33	LL
RPA0432	Q6NCN8	Polyribonucleotide nucleotidyltransferase OS=Rhodopseudomonas palustris (strain ATCC BAA-98 / CGA009) OX=258594 GN=pnp PE=3 SV=1					Intermediate	33	LL
RPA4489	Q6N1B7	Chromosome partition protein Smc OS=Rhodopseudomonas palustris (strain ATCC BAA-98 / CGA009) OX=258594 GN=smc PE=3 SV=2					Intermediate	33	LL
RPA1789	Q6N8W4	Putative branched-chain amino acid transport system substrate-binding protein OS=Rhodopseudomonas palustris (strain ATCC BAA-98 / CGA009) OX=258594 GN=RPA1789 PE=1 SV=1	rpa:TX73_009200	K01999	rpa02010,rpa02024	ABC transporters, Quorum sensing	Intermediate	33	LL
RPA3261	Q6N4S6	Heavy metal resistance transcriptional regulator Hmrr MerR family OS=Rhodopseudomonas palustris (strain ATCC BAA-98 / CGA009) OX=258594 GN=hmrR PE=4 SV=1	rpa:TX73_016860				Intermediate	33	LL
RPA2008	Q6N896	Acyl transferase OS=Rhodopseudomonas palustris (strain ATCC BAA-98 / CGA009) OX=258594 GN=RPA2008 PE=4 SV=1	rpa:TX73_010350				Intermediate	33	LL
RPA4751	Q6N0L1	Corrinoid adenosyltransferase OS=Rhodopseudomonas palustris (strain ATCC BAA-98 / CGA009) OX=258594 GN=RPA4751 PE=3 SV=1	rpa:TX73_024685	K00798	rpa00860,rpa01100,rpa01240,rpa04980	Porphyrin metabolism, Metabolic pathways, Biosynthesis of cofactors, Cobalamin transport and metabolism	Intermediate	33	LL
RPA2303	Q6N7F4	Putative 3-hydroxyacyl-CoA dehydrogenase OS=Rhodopseudomonas palustris (strain ATCC BAA-98 / CGA009) OX=258594 GN=RPA2303 PE=3 SV=1	rpa:TX73_011910				Intermediate	44	LL
RPA2715	Q6N6A2	Possible transcriptional regulator MarR family OS=Rhodopseudomonas palustris (strain ATCC BAA-98 / CGA009) OX=258594 GN=RPA2715 PE=4 SV=1	rpa:TX73_014070				Intermediate	25	LL
RPA2090	Q6N814	Precorrin isomerase CobH OS=Rhodopseudomonas palustris (strain ATCC BAA-98 / CGA009) OX=258594 GN=cobH PE=3 SV=1	rpa:TX73_010770	K06042	rpa00860,rpa01100,rpa01240	Porphyrin metabolism, Metabolic pathways, Biosynthesis of cofactors	Intermediate	25	LL
RPA3577	P61427	Phosphomethylpyrimidine synthase OS=Rhodopseudomonas palustris (strain ATCC BAA-98 / CGA009) OX=258594 GN=thiC PE=3 SV=1					Intermediate	25	LL
RPA3096	Q6N585	Uncharacterized protein OS=Rhodopseudomonas palustris (strain ATCC BAA-98 / CGA009) OX=258594 GN=RPA3096 PE=4 SV=1	rpa:TX73_016015				Intermediate	25	LL
RPA3199	Q6N4Y4	Uncharacterized protein OS=Rhodopseudomonas palustris (strain ATCC BAA-98 / CGA009) OX=258594 GN=RPA3199 PE=4 SV=1	rpa:TX73_016545				Intermediate	25	LL
RPA3293	Q6N4P4	Putative branched-chain amino acid transport system ATP-binding protein OS=Rhodopseudomonas palustris (strain ATCC BAA-98 / CGA009) OX=258594 GN=RPA3293 PE=3 SV=1	rpa:TX73_017025	K01996	rpa02010,rpa02024	ABC transporters, Quorum sensing	Intermediate	25	LL
RPA0703	Q6NBX3	Phosphonate metabolism protein OS=Rhodopseudomonas palustris (strain ATCC BAA-98 / CGA009) OX=258594 GN=RPA0703 PE=4 SV=1	rpa:TX73_003640				Intermediate	25	LL
RPA0333	Q6NCY4	Chaperone protein DnaK OS=Rhodopseudomonas palustris (strain ATCC BAA-98 / CGA009) OX=258594 GN=dnaK PE=3 SV=1					Intermediate	45	LL
RPA1304	Q6NA81	Basal-body rod modification protein FlgD OS=Rhodopseudomonas palustris (strain ATCC BAA-98 / CGA009) OX=258594 GN=RPA1304 PE=3 SV=1	rpa:TX73_006690	K02389	rpa02040	Flagellar assembly	Intermediate	45	LL
RPA4486	Q6N1C0	DUF721 domain-containing protein OS=Rhodopseudomonas palustris (strain ATCC BAA-98 / CGA009) OX=258594 GN=RPA4486 PE=4 SV=1	rpa:TX73_023290				Intermediate	45	LL
RPA3561	Q6N3Y1	Transcriptional regulator ArsR family OS=Rhodopseudomonas palustris (strain ATCC BAA-98 / CGA009) OX=258594 GN=RPA3561 PE=4 SV=1	rpa:TX73_018455				Intermediate	24	LL
RPA4227	Q6N223	Urease accessory protein UreG OS=Rhodopseudomonas palustris (strain ATCC BAA-98 / CGA009) OX=258594 GN=ureG PE=3 SV=1					Intermediate	38	LL
RPA2669	Q6N6E8	Hemimethylated DNA-binding domain-containing protein OS=Rhodopseudomonas palustris (strain ATCC BAA-98 / CGA009) OX=258594 GN=RPA2669 PE=4 SV=1	rpa:TX73_013835				Intermediate	38	LL
RPA4451	Q6N1F5	Uncharacterized protein OS=Rhodopseudomonas palustris (strain ATCC BAA-98 / CGA009) OX=258594 GN=RPA4451 PE=4 SV=1	rpa:TX73_023105				Intermediate	38	LL
RPA4381	Q6N1M4	Uncharacterized protein OS=Rhodopseudomonas palustris (strain ATCC BAA-98 / CGA009) OX=258594 GN=RPA4381 PE=4 SV=1	rpa:TX73_022710				Intermediate	38	LL
RPA3663	Q6N3N0	Urease subunit gamma OS=Rhodopseudomonas palustris (strain ATCC BAA-98 / CGA009) OX=258594 GN=ureA PE=3 SV=1					Intermediate	38	LL
RPA2584	Q6N6N0	Possible glyoxalase OS=Rhodopseudomonas palustris (strain ATCC BAA-98 / CGA009) OX=258594 GN=RPA2584 PE=4 SV=1	rpa:TX73_013375				Intermediate	49	LL
RPA3764	Q6N3D0	Putative 2Fe:2S ferredoxin OS=Rhodopseudomonas palustris (strain ATCC BAA-98 / CGA009) OX=258594 GN=RPA3764 PE=4 SV=1	rpa:TX73_019490	K02613	rpa00360,rpa01100,rpa01120	Phenylalanine metabolism, Metabolic pathways, Microbial metabolism in diverse environments	Intermediate	49	LL
RPA3804	Q6N390	Carbon monoxide dehydrogenase OS=Rhodopseudomonas palustris (strain ATCC BAA-98 / CGA009) OX=258594 GN=RPA3804 PE=4 SV=1	rpa:TX73_019695				Intermediate	49	LL
RPA4404	Q6N1K1	Putative periplasmic binding ABC transporter protein probable sugar binding OS=Rhodopseudomonas palustris (strain ATCC BAA-98 / CGA009) OX=258594 GN=RPA4404 PE=4 SV=1	rpa:TX73_022830	K17321	rpa02010	ABC transporters	Intermediate	49	LL
RPA0922	Q6NBA6	MotA/TolQ/ExbB proton channel family protein OS=Rhodopseudomonas palustris (strain ATCC BAA-98 / CGA009) OX=258594 GN=RPA0922 PE=4 SV=1	rpa:TX73_004755				Intermediate	49	LL
RPA4596	Q6N113	Putative 3-oxoacyl-acyl carrier protein reductase OS=Rhodopseudomonas palustris (strain ATCC BAA-98 / CGA009) OX=258594 GN=fabG5 PE=3 SV=1	rpa:TX73_023875	K00059	rpa00061,rpa00780,rpa01100,rpa01110,rpa01212,rpa01240	Fatty acid biosynthesis, Biotin metabolism, Metabolic pathways, Biosynthesis of secondary metabolites, Fatty acid metabolism, Biosynthesis of cofactors	Intermediate	49	LL
RPA0413	Q6NCQ6	Bifunctional protein FolD OS=Rhodopseudomonas palustris (strain ATCC BAA-98 / CGA009) OX=258594 GN=folD PE=3 SV=1					Intermediate	49	LL
RPA3255	Q6N4T2	30S ribosomal protein S12 OS=Rhodopseudomonas palustris (strain ATCC BAA-98 / CGA009) OX=258594 GN=rpsL PE=1 SV=1					Intermediate	49	LL
RPA4702	Q6N0Q9	Protocatechuate 45-dioxygenase beta chain OS=Rhodopseudomonas palustris (strain ATCC BAA-98 / CGA009) OX=258594 GN=ligB PE=4 SV=1	rpa:TX73_024430	K04101	rpa00362,rpa00627,rpa01100,rpa01120	Benzoate degradation, Aminobenzoate degradation, Metabolic pathways, Microbial metabolism in diverse environments	Intermediate	49	LL
RPA0296	Q6ND13	Transcription termination factor Rho OS=Rhodopseudomonas palustris (strain ATCC BAA-98 / CGA009) OX=258594 GN=rho PE=3 SV=1	rpa:TX73_001540	K03628	rpa03018	RNA degradation	Intermediate	26	LL
RPA1617	Q6N9D2	ErfK/YbiS/YcfS/YnhG OS=Rhodopseudomonas palustris (strain ATCC BAA-98 / CGA009) OX=258594 GN=RPA1617 PE=3 SV=1	rpa:TX73_008305				Intermediate	43	LL
RPA0245	Q6ND64	Signal recognition particle protein OS=Rhodopseudomonas palustris (strain ATCC BAA-98 / CGA009) OX=258594 GN=ffh PE=3 SV=1	rpa:TX73_001270	K03106	rpa02024,rpa03060,rpa03070	Quorum sensing, Protein export, Bacterial secretion system	Intermediate	43	LL
RPA1130	Q6NAQ1	Glycolate oxidase subunit GlcD OS=Rhodopseudomonas palustris (strain ATCC BAA-98 / CGA009) OX=258594 GN=glcD PE=4 SV=1	rpa:TX73_005805	K00104	rpa00630,rpa01100,rpa01110,rpa01120	Glyoxylate and dicarboxylate metabolism, Metabolic pathways, Biosynthesis of secondary metabolites, Microbial metabolism in diverse environments	Intermediate	43	LL
RPA0291	Q6ND18	Chromosome partitioning protein ParB OS=Rhodopseudomonas palustris (strain ATCC BAA-98 / CGA009) OX=258594 GN=parB1 PE=3 SV=1	rpa:TX73_001515				Intermediate	31	LL
RPA1862	Q6N8P1	Chitooligosaccharide deacetylase OS=Rhodopseudomonas palustris (strain ATCC BAA-98 / CGA009) OX=258594 GN=RPA1862 PE=3 SV=1	rpa:TX73_009575				Intermediate	31	LL
RPA3237	Q6N4U6	30S ribosomal protein S14 OS=Rhodopseudomonas palustris (strain ATCC BAA-98 / CGA009) OX=258594 GN=rpsN PE=1 SV=3					Intermediate	31	LL
RPA0395	Q6NCS4	5'-deoxynucleotidase OS=Rhodopseudomonas palustris (strain ATCC BAA-98 / CGA009) OX=258594 GN=RPA0395 PE=4 SV=1	rpa:TX73_002055				Intermediate	31	LL
RPA0428	Q6NCP2	DUF3060 domain-containing protein OS=Rhodopseudomonas palustris (strain ATCC BAA-98 / CGA009) OX=258594 GN=RPA0428 PE=4 SV=1	rpa:TX73_002225				Intermediate	31	LL
RPA4182	Q6N268	Nicotinamide nucleotide transhydrogenase subunit alpha1 OS=Rhodopseudomonas palustris (strain ATCC BAA-98 / CGA009) OX=258594 GN=pntA alpha PE=3 SV=1	rpa:TX73_021680	K00324	rpa00760,rpa01100	Nicotinate and nicotinamide metabolism, Metabolic pathways	Intermediate	31	LL
RPA2290	Q6N7G7	FecR protein domain-containing protein OS=Rhodopseudomonas palustris (strain ATCC BAA-98 / CGA009) OX=258594 GN=RPA2290 PE=4 SV=1	rpa:TX73_011845				Intermediate	31	LL
RPA2854	Q6N5W6	Arginine--tRNA ligase OS=Rhodopseudomonas palustris (strain ATCC BAA-98 / CGA009) OX=258594 GN=argS PE=3 SV=1					Intermediate	31	LL
RPA3887	Q6N310	Flagellar basal-body rod protein FlgC OS=Rhodopseudomonas palustris (strain ATCC BAA-98 / CGA009) OX=258594 GN=flgC PE=3 SV=1	rpa:TX73_020155	K02388	rpa02040	Flagellar assembly	Intermediate	31	LL
RPA3313	Q6N4M4	DUF2188 domain-containing protein OS=Rhodopseudomonas palustris (strain ATCC BAA-98 / CGA009) OX=258594 GN=RPA3313 PE=1 SV=1	rpa:TX73_017130				Intermediate	50	LL
RPA1893	Q6N8L0	Uncharacterized protein OS=Rhodopseudomonas palustris (strain ATCC BAA-98 / CGA009) OX=258594 GN=RPA1893 PE=4 SV=1					Intermediate	50	LL
RPA1532	Q6N9L0	geranylgeranyl diphosphate reductase OS=Rhodopseudomonas palustris (strain ATCC BAA-98 / CGA009) OX=258594 GN=bchP PE=3 SV=1	rpa:TX73_007880	K10960	rpa00860,rpa00900,rpa01100,rpa01110	Porphyrin metabolism, Terpenoid backbone biosynthesis, Metabolic pathways, Biosynthesis of secondary metabolites	Intermediate	8	LL
RPA0844	Q6NBI4	ATP synthase subunit b 2 OS=Rhodopseudomonas palustris (strain ATCC BAA-98 / CGA009) OX=258594 GN=atpF2 PE=3 SV=1					Intermediate	8	LL
RPA0842	Q6NBI6	Uncharacterized protein OS=Rhodopseudomonas palustris (strain ATCC BAA-98 / CGA009) OX=258594 GN=RPA0842 PE=4 SV=1	rpa:TX73_004340				Intermediate	42	LL
RPA1843	Q6N8R0	Helicase HerA-like C-terminal domain-containing protein OS=Rhodopseudomonas palustris (strain ATCC BAA-98 / CGA009) OX=258594 GN=RPA1843 PE=4 SV=1	rpa:TX73_009475				Intermediate	42	LL
RPA3815	Q6N379	Ribulose-phosphate 3-epimerase OS=Rhodopseudomonas palustris (strain ATCC BAA-98 / CGA009) OX=258594 GN=cbbE PE=3 SV=1	rpa:TX73_019755	K01783	rpa00030,rpa00040,rpa00710,rpa01100,rpa01110,rpa01120,rpa01200,rpa01230	Pentose phosphate pathway, Pentose and glucuronate interconversions, Carbon fixation by Calvin cycle, Metabolic pathways, Biosynthesis of secondary metabolites, Microbial metabolism in diverse environments, Carbon metabolism, Biosynthesis of amino acids	Intermediate	42	LL
RPA0411	Q6NCQ8	Inorganic pyrophosphatase OS=Rhodopseudomonas palustris (strain ATCC BAA-98 / CGA009) OX=258594 GN=ppa PE=3 SV=1	rpa:TX73_002135	K01507	rpa00190	Oxidative phosphorylation	Intermediate	42	LL
RPA2437	Q6N726	3-dehydroquinate dehydratase OS=Rhodopseudomonas palustris (strain ATCC BAA-98 / CGA009) OX=258594 GN=aroQ PE=3 SV=1					Intermediate	42	LL
RPA3519	Q6N421	DNA repair protein RecN OS=Rhodopseudomonas palustris (strain ATCC BAA-98 / CGA009) OX=258594 GN=recN PE=3 SV=1	rpa:TX73_018240				Intermediate	42	LL
RPA2701	Q6N6B7	NAD(P)-binding domain-containing protein OS=Rhodopseudomonas palustris (strain ATCC BAA-98 / CGA009) OX=258594 GN=RPA2701 PE=4 SV=1	rpa:TX73_013995	K19267	rpa00130,rpa01100,rpa01110,rpa01240	Ubiquinone and other terpenoid-quinone biosynthesis, Metabolic pathways, Biosynthesis of secondary metabolites, Biosynthesis of cofactors	Intermediate	42	LL
RPA1451	Q6N9T5	MaoC_dehydrat_N domain-containing protein OS=Rhodopseudomonas palustris (strain ATCC BAA-98 / CGA009) OX=258594 GN=RPA1451 PE=4 SV=1	rpa:TX73_007455				Intermediate	42	LL
RPA4092	Q6N2F8	Uncharacterized protein OS=Rhodopseudomonas palustris (strain ATCC BAA-98 / CGA009) OX=258594 GN=RPA4092 PE=4 SV=1	rpa:TX73_021195				Intermediate	42	LL
RPA4786	Q6N0H6	Putative beta-ketoacyl reductase OS=Rhodopseudomonas palustris (strain ATCC BAA-98 / CGA009) OX=258594 GN=rhlG PE=4 SV=1	rpa:TX73_024875				Intermediate	42	LL
RPA3715	Q6N3H9	Acetyl-CoA acetyltransferase OS=Rhodopseudomonas palustris (strain ATCC BAA-98 / CGA009) OX=258594 GN=pimB PE=3 SV=1	rpa:TX73_019245	K00632	rpa00071,rpa00280,rpa00362,rpa00592,rpa00900,rpa00907,rpa00984,rpa01100,rpa01110,rpa01120,rpa01212	Fatty acid degradation, Valine, leucine and isoleucine degradation, Benzoate degradation, alpha-Linolenic acid metabolism, Terpenoid backbone biosynthesis, Pinene, camphor and geraniol degradation, Steroid degradation, Metabolic pathways, Biosynthesis of secondary metabolites, Microbial metabolism in diverse environments, Fatty acid metabolism	Intermediate	42	LL
RPA0336	Q6NCY1	NADPH-dependent FMN reductase OS=Rhodopseudomonas palustris (strain ATCC BAA-98 / CGA009) OX=258594 GN=RPA0336 PE=4 SV=1	rpa:TX73_001745				Intermediate	42	LL
RPA3534	Q6N407	UDP-N-acetylmuramoyl-tripeptide--D-alanyl-D-alanine ligase OS=Rhodopseudomonas palustris (strain ATCC BAA-98 / CGA009) OX=258594 GN=murF PE=3 SV=1	rpa:TX73_018315	K01929	rpa00300,rpa00550,rpa01100,rpa01502	Lysine biosynthesis, Peptidoglycan biosynthesis, Metabolic pathways, Vancomycin resistance	Intermediate	42	LL
RPA4313	Q6N1U1	Putative acetyltransfersase OS=Rhodopseudomonas palustris (strain ATCC BAA-98 / CGA009) OX=258594 GN=RPA4313 PE=4 SV=1	rpa:TX73_022350				Intermediate	42	LL
RPA0433	Q6NCN7	30S ribosomal protein S15 OS=Rhodopseudomonas palustris (strain ATCC BAA-98 / CGA009) OX=258594 GN=rpsO PE=1 SV=3					Intermediate	4	LL
RPA1718	Q6N932	Uncharacterized protein OS=Rhodopseudomonas palustris (strain ATCC BAA-98 / CGA009) OX=258594 GN=RPA1718 PE=4 SV=1	rpa:TX73_008840				Intermediate	4	LL
RPA0065	Q6NDP0	Putative protease IV OS=Rhodopseudomonas palustris (strain ATCC BAA-98 / CGA009) OX=258594 GN=sppA PE=3 SV=1	rpa:TX73_000340				Intermediate	0	LL
RPA4817	Q6N0E6	Two-component transcriptional regulator winged helix family OS=Rhodopseudomonas palustris (strain ATCC BAA-98 / CGA009) OX=258594 GN=RPA4817 PE=4 SV=1	rpa:TX73_025035				Intermediate	0	LL
RPA2727	Q6N690	Riboflavin synthase alpha chain OS=Rhodopseudomonas palustris (strain ATCC BAA-98 / CGA009) OX=258594 GN=ribC PE=4 SV=1	rpa:TX73_014130	K00793	rpa00740,rpa01100,rpa01110,rpa01240	Riboflavin metabolism, Metabolic pathways, Biosynthesis of secondary metabolites, Biosynthesis of cofactors	Intermediate	16	LL
RPA2782	Q6N636	TrapT family dctP subunit C4-dicarboxylate periplasmic binding protein OS=Rhodopseudomonas palustris (strain ATCC BAA-98 / CGA009) OX=258594 GN=dctP2 PE=3 SV=1	rpa:TX73_014410	K11688	rpa02020	Two-component system	Intermediate	16	LL
RPA0295	Q6ND14	tRNA modification GTPase MnmE OS=Rhodopseudomonas palustris (strain ATCC BAA-98 / CGA009) OX=258594 GN=mnmE PE=3 SV=1					Intermediate	7	LL
RPA4320	Q6N1T4	L-lactate dehydrogenase OS=Rhodopseudomonas palustris (strain ATCC BAA-98 / CGA009) OX=258594 GN=lldA PE=3 SV=1	rpa:TX73_022385	K00101	rpa00620,rpa01100	Pyruvate metabolism, Metabolic pathways	Intermediate	15	LL
RPA3236	Q6N4U7	30S ribosomal protein S8 OS=Rhodopseudomonas palustris (strain ATCC BAA-98 / CGA009) OX=258594 GN=rpsH PE=1 SV=3					Intermediate	14	LL
RPA0164	Q6NDE4	Gamma-glutamyl phosphate reductase OS=Rhodopseudomonas palustris (strain ATCC BAA-98 / CGA009) OX=258594 GN=proA PE=3 SV=1					Intermediate	18	LL
RPA0776	Q6NBQ2	Possible gamma-glutamyltranspeptidase OS=Rhodopseudomonas palustris (strain ATCC BAA-98 / CGA009) OX=258594 GN=RPA0776 PE=4 SV=1	rpa:TX73_004005	K00681	rpa00430,rpa00460,rpa00480,rpa01100	Taurine and hypotaurine metabolism, Cyanoamino acid metabolism, Glutathione metabolism, Metabolic pathways	Intermediate	18	LL
RPA0387	Q6NCT2	Methionine aminopeptidase OS=Rhodopseudomonas palustris (strain ATCC BAA-98 / CGA009) OX=258594 GN=map PE=3 SV=1	rpa:TX73_002015				Intermediate	18	LL
RPA1845	Q6N8Q8	Putative tonB-dependent receptor protein OS=Rhodopseudomonas palustris (strain ATCC BAA-98 / CGA009) OX=258594 GN=RPA1845 PE=3 SV=1	rpa:TX73_009485				Intermediate	18	LL
RPA3609	Q6N3T4	Energy-dependent translational throttle protein EttA OS=Rhodopseudomonas palustris (strain ATCC BAA-98 / CGA009) OX=258594 GN=ettA PE=3 SV=1	rpa:TX73_018705				Intermediate	18	LL
RPA1204	Q6NAI1	DUF1194 domain-containing protein OS=Rhodopseudomonas palustris (strain ATCC BAA-98 / CGA009) OX=258594 GN=RPA1204 PE=4 SV=1	rpa:TX73_006185				Intermediate	18	LL
RPA2889	Q6N5T1	Parvulin-like PPIase OS=Rhodopseudomonas palustris (strain ATCC BAA-98 / CGA009) OX=258594 GN=RPA2889 PE=3 SV=1	rpa:TX73_014975				Intermediate	18	LL
RPA2044	Q6N860	Uncharacterized protein OS=Rhodopseudomonas palustris (strain ATCC BAA-98 / CGA009) OX=258594 GN=RPA2044 PE=4 SV=1	rpa:TX73_010530				Intermediate	18	LL
RPA2816	Q6N602	UvrABC system protein A OS=Rhodopseudomonas palustris (strain ATCC BAA-98 / CGA009) OX=258594 GN=uvrA PE=3 SV=1	rpa:TX73_014580	K03701	rpa03420	Nucleotide excision repair	Intermediate	18	LL
RPA3471	Q6N469	ABC transporter ATP-binding protein OS=Rhodopseudomonas palustris (strain ATCC BAA-98 / CGA009) OX=258594 GN=RPA3471 PE=3 SV=1	rpa:TX73_017965	K10112	rpa02010	ABC transporters	Intermediate	20	LL
RPA1798	Q6N8V5	Putative periplasmic binding protein for ABC transporter for branched chain amino acids OS=Rhodopseudomonas palustris (strain ATCC BAA-98 / CGA009) OX=258594 GN=RPA1798 PE=4 SV=1	rpa:TX73_009250	K01999	rpa02010,rpa02024	ABC transporters, Quorum sensing	Intermediate	37	LL
RPA3034	Q6N5E5	Uncharacterized protein OS=Rhodopseudomonas palustris (strain ATCC BAA-98 / CGA009) OX=258594 GN=RPA3034 PE=4 SV=1	rpa:TX73_015705				Intermediate	37	LL
RPA4360	Q6N1P5	Purine nucleoside phosphorylase OS=Rhodopseudomonas palustris (strain ATCC BAA-98 / CGA009) OX=258594 GN=RPA4360 PE=3 SV=1	rpa:TX73_022600	K05810	rpa00230,rpa00270,rpa01100,rpa01232	Purine metabolism, Cysteine and methionine metabolism, Metabolic pathways, Nucleotide metabolism	Intermediate	37	LL
RPA3254	Q6N4T3	30S ribosomal protein S7 OS=Rhodopseudomonas palustris (strain ATCC BAA-98 / CGA009) OX=258594 GN=rpsG PE=1 SV=3					Intermediate	37	LL
RPA3694	Q6N3J9	3-deoxy-manno-octulosonate cytidylyltransferase OS=Rhodopseudomonas palustris (strain ATCC BAA-98 / CGA009) OX=258594 GN=kdsB PE=3 SV=1					Intermediate	37	LL
RPA1190	Q6NAJ5	7-carboxy-7-deazaguanine synthase OS=Rhodopseudomonas palustris (strain ATCC BAA-98 / CGA009) OX=258594 GN=queE PE=3 SV=1	rpa:TX73_006110	K10026	rpa00790,rpa01100	Folate biosynthesis, Metabolic pathways	Intermediate	34	LL
RPA2953	Q6N5M1	Possible DNA-binding protein hu-alpha (NS2) (HU-2) OS=Rhodopseudomonas palustris (strain ATCC BAA-98 / CGA009) OX=258594 GN=hupA PE=3 SV=1	rpa:TX73_015310				Intermediate	34	LL
RPA4733	Q6N0M9	Putative 1-acyl-SN-glycerol-3-phosphate acyltransferase OS=Rhodopseudomonas palustris (strain ATCC BAA-98 / CGA009) OX=258594 GN=plsC PE=4 SV=1	rpa:TX73_024595	K00655	rpa00561,rpa00564,rpa01100,rpa01110	Glycerolipid metabolism, Glycerophospholipid metabolism, Metabolic pathways, Biosynthesis of secondary metabolites	Intermediate	34	LL
RPA3133	Q6N550	Response regulator receiver (CheY-like protein) OS=Rhodopseudomonas palustris (strain ATCC BAA-98 / CGA009) OX=258594 GN=RPA3133 PE=4 SV=1	rpa:TX73_016200	K11443	rpa02020	Two-component system	Intermediate	34	LL
RPA4194	Q6N256	Osmotically inducible protein OsmC OS=Rhodopseudomonas palustris (strain ATCC BAA-98 / CGA009) OX=258594 GN=osmC PE=4 SV=1	rpa:TX73_021740				Intermediate	34	LL
RPA3231	Q6N4V2	50S ribosomal protein L15 OS=Rhodopseudomonas palustris (strain ATCC BAA-98 / CGA009) OX=258594 GN=rplO PE=1 SV=1					Intermediate	34	LL
RPA0215	Q6ND94	Possible general stress protein 26 OS=Rhodopseudomonas palustris (strain ATCC BAA-98 / CGA009) OX=258594 GN=RPA0215 PE=4 SV=1	rpa:TX73_001115				Intermediate	34	LL
RPA3820	Q6N374	Phosphoribosylformylglycinamidine synthase subunit PurS OS=Rhodopseudomonas palustris (strain ATCC BAA-98 / CGA009) OX=258594 GN=purS PE=3 SV=1	rpa:TX73_019775	K23264	rpa00230,rpa01100,rpa01110	Purine metabolism, Metabolic pathways, Biosynthesis of secondary metabolites	Intermediate	34	LL
RPA4431	Q6N1H4	Peptidase M23/M37 OS=Rhodopseudomonas palustris (strain ATCC BAA-98 / CGA009) OX=258594 GN=RPA4431 PE=4 SV=1	rpa:TX73_022995				Intermediate	34	LL
RPA3445	Q6N494	Probable acetyl-CoA synthetase OS=Rhodopseudomonas palustris (strain ATCC BAA-98 / CGA009) OX=258594 GN=RPA3445 PE=4 SV=1	rpa:TX73_017830	K01895	rpa00010,rpa00620,rpa00630,rpa00640,rpa00680,rpa00720,rpa01100,rpa01110,rpa01120,rpa01200	Glycolysis / Gluconeogenesis, Pyruvate metabolism, Glyoxylate and dicarboxylate metabolism, Propanoate metabolism, Methane metabolism, Other carbon fixation pathways, Metabolic pathways, Biosynthesis of secondary metabolites, Microbial metabolism in diverse environments, Carbon metabolism	Intermediate	34	LL
RPA0222	Q6ND87	Beta-Ig-H3/Fasciclin domain OS=Rhodopseudomonas palustris (strain ATCC BAA-98 / CGA009) OX=258594 GN=RPA0222 PE=4 SV=1	rpa:TX73_001150				Intermediate	34	LL
RPA4302	Q6N1V2	Methyl-accepting chemotaxis receptor/sensory transducer OS=Rhodopseudomonas palustris (strain ATCC BAA-98 / CGA009) OX=258594 GN=RPA4302 PE=3 SV=1	rpa:TX73_022295	K03406	rpa02020,rpa02030	Two-component system, Bacterial chemotaxis	Intermediate	34	LL
RPA3717	Q6N3H7	Enoyl-CoA hydratase OS=Rhodopseudomonas palustris (strain ATCC BAA-98 / CGA009) OX=258594 GN=pimF PE=3 SV=1	rpa:TX73_019255	K07516	rpa00071,rpa00362,rpa00650,rpa01100,rpa01120,rpa01200,rpa01212	Fatty acid degradation, Benzoate degradation, Butanoate metabolism, Metabolic pathways, Microbial metabolism in diverse environments, Carbon metabolism, Fatty acid metabolism	Intermediate	34	LL
RPA1683	Q6N966	3-oxoacyl-acyl carrier protein reductase OS=Rhodopseudomonas palustris (strain ATCC BAA-98 / CGA009) OX=258594 GN=RPA1683 PE=4 SV=1	rpa:TX73_008650	K00059	rpa00061,rpa00780,rpa01100,rpa01110,rpa01212,rpa01240	Fatty acid biosynthesis, Biotin metabolism, Metabolic pathways, Biosynthesis of secondary metabolites, Fatty acid metabolism, Biosynthesis of cofactors	Intermediate	34	LL
RPA1866	Q6N8N7	DUF1214 domain-containing protein OS=Rhodopseudomonas palustris (strain ATCC BAA-98 / CGA009) OX=258594 GN=RPA1866 PE=4 SV=1	rpa:TX73_009600				Intermediate	23	LL
RPA3390	P60544	Phosphoribosyl-AMP cyclohydrolase OS=Rhodopseudomonas palustris (strain ATCC BAA-98 / CGA009) OX=258594 GN=hisI PE=3 SV=1					Intermediate	23	LL
RPA3906	Q6N2Z1	DUF3551 domain-containing protein OS=Rhodopseudomonas palustris (strain ATCC BAA-98 / CGA009) OX=258594 GN=RPA3906 PE=4 SV=1	rpa:TX73_020250				Intermediate	23	LL
RPA4042	Q6N2K8	Putative long-chain-fatty-acid--CoA ligase OS=Rhodopseudomonas palustris (strain ATCC BAA-98 / CGA009) OX=258594 GN=RPA4042 PE=4 SV=1	rpa:TX73_020940	K01897	rpa00061,rpa00071,rpa01100,rpa01212,rpa02024,rpa04146	Fatty acid biosynthesis, Fatty acid degradation, Metabolic pathways, Fatty acid metabolism, Quorum sensing, Peroxisome	Intermediate	23	LL
RPA4354	Q6N1Q0	Ribosome-binding ATPase YchF OS=Rhodopseudomonas palustris (strain ATCC BAA-98 / CGA009) OX=258594 GN=ychF PE=3 SV=1	rpa:TX73_022570				Intermediate	23	LL
RPA4361	Q6N1P4	Lipoprotein OS=Rhodopseudomonas palustris (strain ATCC BAA-98 / CGA009) OX=258594 GN=RPA4361 PE=4 SV=1	rpa:TX73_022605				Intermediate	23	LL
RPA4828	Q6N0D5	DUF3551 domain-containing protein OS=Rhodopseudomonas palustris (strain ATCC BAA-98 / CGA009) OX=258594 GN=RPA4828 PE=4 SV=1	rpa:TX73_025090				Intermediate	23	LL
RPA3932	Q6N2W6	Flagellar basal body protein OS=Rhodopseudomonas palustris (strain ATCC BAA-98 / CGA009) OX=258594 GN=RPA3932 PE=3 SV=1	rpa:TX73_020380	K02390	rpa02040	Flagellar assembly	Intermediate	23	LL
RPA0095	Q6NDL0	Putative multidrug efflux membrane fusion protein OS=Rhodopseudomonas palustris (strain ATCC BAA-98 / CGA009) OX=258594 GN=RPA0095 PE=3 SV=1	rpa:TX73_000490	K03585	rpa01501,rpa01503	beta-Lactam resistance, Cationic antimicrobial peptide (CAMP) resistance	Intermediate	23	LL
RPA0843	Q6NBI5	ATP synthase subunit b 1 OS=Rhodopseudomonas palustris (strain ATCC BAA-98 / CGA009) OX=258594 GN=atpF1 PE=3 SV=1					Intermediate	23	LL
RPA1670	Q6N979	Metallo-phosphoesterase OS=Rhodopseudomonas palustris (strain ATCC BAA-98 / CGA009) OX=258594 GN=RPA1670 PE=3 SV=1	rpa:TX73_008585				Intermediate	27	LL
RPA1807	Q6N8U6	Possible heavy metal efflux pump HlyD family secretion protein OS=Rhodopseudomonas palustris (strain ATCC BAA-98 / CGA009) OX=258594 GN=RPA1807 PE=3 SV=1	rpa:TX73_009295				Intermediate	27	LL
RPA3848	Q6N346	aminomethyltransferase OS=Rhodopseudomonas palustris (strain ATCC BAA-98 / CGA009) OX=258594 GN=gcvT2 PE=3 SV=1	rpa:TX73_019925	K00605	rpa00260,rpa00630,rpa00670,rpa00785,rpa01100,rpa01110,rpa01200	Glycine, serine and threonine metabolism, Glyoxylate and dicarboxylate metabolism, One carbon pool by folate, Lipoic acid metabolism, Metabolic pathways, Biosynthesis of secondary metabolites, Carbon metabolism	Intermediate	27	LL
RPA4069	Q6N2I1	Peptide methionine sulfoxide reductase MsrB OS=Rhodopseudomonas palustris (strain ATCC BAA-98 / CGA009) OX=258594 GN=msrB PE=3 SV=1	rpa:TX73_021075				Intermediate	27	LL
RPA0158	Q6NDF0	50S ribosomal protein L21 OS=Rhodopseudomonas palustris (strain ATCC BAA-98 / CGA009) OX=258594 GN=rplU PE=1 SV=3					Intermediate	53	LL
RPA4639	Q6N0X1	Methyl-accepting chemotaxis receptor/sensory transducer OS=Rhodopseudomonas palustris (strain ATCC BAA-98 / CGA009) OX=258594 GN=RPA4639 PE=3 SV=1	rpa:TX73_024090	K03406	rpa02020,rpa02030	Two-component system, Bacterial chemotaxis	Intermediate	53	LL
RPA1743	Q6N908	Uncharacterized protein OS=Rhodopseudomonas palustris (strain ATCC BAA-98 / CGA009) OX=258594 GN=RPA1743 PE=4 SV=1	rpa:TX73_008965				Intermediate	53	LL
RPA2910	Q6N5R1	LpxI family protein OS=Rhodopseudomonas palustris (strain ATCC BAA-98 / CGA009) OX=258594 GN=RPA2910 PE=4 SV=1	rpa:TX73_015080	K09949	rpa00540,rpa01100	Lipopolysaccharide biosynthesis, Metabolic pathways	Intermediate	53	LL
RPA2983	Q6N5J1	Uncharacterized protein OS=Rhodopseudomonas palustris (strain ATCC BAA-98 / CGA009) OX=258594 GN=RPA2983 PE=4 SV=1	rpa:TX73_015460				Intermediate	53	LL
RPA3501	Q6N439	Ribbon-helix-helix domain-containing protein OS=Rhodopseudomonas palustris (strain ATCC BAA-98 / CGA009) OX=258594 GN=RPA3501 PE=4 SV=1	rpa:TX73_018140				Intermediate	53	LL
RPA4700	Q6N0R1	2-pyrone-46-dicarboxylic acid hydrolase OS=Rhodopseudomonas palustris (strain ATCC BAA-98 / CGA009) OX=258594 GN=ligI PE=4 SV=1	rpa:TX73_024420	K10221	rpa00362,rpa00627,rpa01100,rpa01120	Benzoate degradation, Aminobenzoate degradation, Metabolic pathways, Microbial metabolism in diverse environments	Intermediate	53	LL
RPA2811	Q6N607	Possible mazG OS=Rhodopseudomonas palustris (strain ATCC BAA-98 / CGA009) OX=258594 GN=mazG PE=4 SV=1	rpa:TX73_014555	K04765	rpa00230,rpa00240,rpa00760,rpa00770,rpa01100,rpa01232	Purine metabolism, Pyrimidine metabolism, Nicotinate and nicotinamide metabolism, Pantothenate and CoA biosynthesis, Metabolic pathways, Nucleotide metabolism	Intermediate	53	LL
RPA3425	Q6N4B4	Bacterial transferase hexapeptide repeat OS=Rhodopseudomonas palustris (strain ATCC BAA-98 / CGA009) OX=258594 GN=RPA3425 PE=4 SV=1	rpa:TX73_017715				Intermediate	53	LL
RPA3627	Q6N3R6	Glutathione peroxidase OS=Rhodopseudomonas palustris (strain ATCC BAA-98 / CGA009) OX=258594 GN=RPA3627 PE=3 SV=1	rpa:TX73_018800	K00432	rpa00480,rpa01100	Glutathione metabolism, Metabolic pathways	Intermediate	53	LL
RPA3760	Q6N3D4	5-carboxy-2-hydroxymuconate semialdehyde dehydrogenase OS=Rhodopseudomonas palustris (strain ATCC BAA-98 / CGA009) OX=258594 GN=hpcC PE=3 SV=1	rpa:TX73_019470	K00151	rpa00350,rpa01100,rpa01120,rpa01220	Tyrosine metabolism, Metabolic pathways, Microbial metabolism in diverse environments, Degradation of aromatic compounds	Intermediate	53	LL
RPA2524	Q6N6U0	NAD-dependent protein deacetylase OS=Rhodopseudomonas palustris (strain ATCC BAA-98 / CGA009) OX=258594 GN=cobB PE=3 SV=1					Intermediate	53	LL
RPA2619	Q6N6J6	Possible GMC-type oxidoreductase OS=Rhodopseudomonas palustris (strain ATCC BAA-98 / CGA009) OX=258594 GN=RPA2619 PE=3 SV=1	rpa:TX73_013560				Intermediate	53	LL
RPA3741	Q6N3F3	Hydroxysqualene dehydroxylase OS=Rhodopseudomonas palustris (strain ATCC BAA-98 / CGA009) OX=258594 GN=hpnE PE=1 SV=1					Intermediate	22	LL
RPA2923	Q6N5Q1	Peptidase C14 caspase domain-containing protein OS=Rhodopseudomonas palustris (strain ATCC BAA-98 / CGA009) OX=258594 GN=RPA2923 PE=4 SV=1	rpa:TX73_015145				Intermediate	22	LL
RPA1053	Q6NAX7	nicotinate-nucleotide diphosphorylase (carboxylating) OS=Rhodopseudomonas palustris (strain ATCC BAA-98 / CGA009) OX=258594 GN=nadC PE=3 SV=1	rpa:TX73_005415	K00767	rpa00760,rpa01100,rpa01240	Nicotinate and nicotinamide metabolism, Metabolic pathways, Biosynthesis of cofactors	Intermediate	22	LL
RPA0198	Q6NDB1	Possible acetate transporter stationary-phase anti-death (SAD) family OS=Rhodopseudomonas palustris (strain ATCC BAA-98 / CGA009) OX=258594 GN=RPA0198 PE=3 SV=1	rpa:TX73_001025				Intermediate	39	LL
RPA0825	Q6NBK3	TldD protein suppresses inhibitory activity of CsrA OS=Rhodopseudomonas palustris (strain ATCC BAA-98 / CGA009) OX=258594 GN=RPA0825 PE=3 SV=1	rpa:TX73_004255				Intermediate	39	LL
RPA2766	Q6N652	Phenylacetic acid degradation-related protein:Thioesterase superfamily OS=Rhodopseudomonas palustris (strain ATCC BAA-98 / CGA009) OX=258594 GN=RPA2766 PE=4 SV=1	rpa:TX73_014330				Intermediate	39	LL
RPA2831	Q6N5Y7	Protein translocase subunit SecD OS=Rhodopseudomonas palustris (strain ATCC BAA-98 / CGA009) OX=258594 GN=secD PE=3 SV=1	rpa:TX73_014660	K03072	rpa03060,rpa03070	Protein export, Bacterial secretion system	Intermediate	39	LL
RPA3636	Q6N3Q7	Glucose-6-phosphate 1-dehydrogenase OS=Rhodopseudomonas palustris (strain ATCC BAA-98 / CGA009) OX=258594 GN=zwf PE=3 SV=1	rpa:TX73_018845	K00036	rpa00030,rpa00480,rpa01100,rpa01110,rpa01120,rpa01200	Pentose phosphate pathway, Glutathione metabolism, Metabolic pathways, Biosynthesis of secondary metabolites, Microbial metabolism in diverse environments, Carbon metabolism	Intermediate	39	LL
RPA3364	Q6N4H3	Putative rRNA methylase OS=Rhodopseudomonas palustris (strain ATCC BAA-98 / CGA009) OX=258594 GN=rrm1 PE=4 SV=1	rpa:TX73_017390				Intermediate	39	LL
RPA0242	Q6ND67	tRNA (guanine-N(1)-)-methyltransferase OS=Rhodopseudomonas palustris (strain ATCC BAA-98 / CGA009) OX=258594 GN=trmD PE=3 SV=1					Intermediate	39	LL
RPA3167	Q6N516	RES domain-containing protein OS=Rhodopseudomonas palustris (strain ATCC BAA-98 / CGA009) OX=258594 GN=RPA3167 PE=3 SV=1	rpa:TX73_016375				Intermediate	39	LL
RPA0431	Q6NCN9	Methyl-accepting chemotaxis receptor/sensory transducer with PAS domain OS=Rhodopseudomonas palustris (strain ATCC BAA-98 / CGA009) OX=258594 GN=RPA0431 PE=4 SV=1	rpa:TX73_002240	K03406	rpa02020,rpa02030	Two-component system, Bacterial chemotaxis	Intermediate	5	LL
RPA1909	Q6N8J4	Transcriptional regulator MarR family OS=Rhodopseudomonas palustris (strain ATCC BAA-98 / CGA009) OX=258594 GN=RPA1909 PE=4 SV=1	rpa:TX73_009835				Intermediate	5	LL
RPA3562	Q6N3Y0	Arsenite methyltransferase OS=Rhodopseudomonas palustris (strain ATCC BAA-98 / CGA009) OX=258594 GN=arsM PE=1 SV=1					Intermediate	5	LL
RPA1048	Q6NAY2	DUF1217 domain-containing protein OS=Rhodopseudomonas palustris (strain ATCC BAA-98 / CGA009) OX=258594 GN=RPA1048 PE=4 SV=1	rpa:TX73_005385				Intermediate	5	LL
RPA3593	Q6N3V0	Collagen triple helix repeat:Antifreeze protein type I OS=Rhodopseudomonas palustris (strain ATCC BAA-98 / CGA009) OX=258594 GN=RPA3593 PE=4 SV=1	rpa:TX73_018620				Intermediate	54	LL
RPA0629	Q6NC44	Acetylglutamate kinase OS=Rhodopseudomonas palustris (strain ATCC BAA-98 / CGA009) OX=258594 GN=argB PE=3 SV=1					Intermediate	54	LL
RPA0720	Q6NBV7	Putative ABC-type cobalamin/Fe3+-siderophores transport systems periplasmic components OS=Rhodopseudomonas palustris (strain ATCC BAA-98 / CGA009) OX=258594 GN=RPA0720 PE=4 SV=1	rpa:TX73_003725				Intermediate	30	LL
RPA4328	Q6N1S6	Elongation factor G OS=Rhodopseudomonas palustris (strain ATCC BAA-98 / CGA009) OX=258594 GN=RPA4328 PE=3 SV=1	rpa:TX73_022425				Intermediate	30	LL
RPA0571	Q6NCA1	Two-component transcriptional regulator RegR Fis family OS=Rhodopseudomonas palustris (strain ATCC BAA-98 / CGA009) OX=258594 GN=regR PE=4 SV=1	rpa:TX73_002960	K15012	rpa02020	Two-component system	Intermediate	30	LL
RPA2002	Q6N8A2	FAD linked oxidase C-terminal:FAD linked oxidase N-terminal OS=Rhodopseudomonas palustris (strain ATCC BAA-98 / CGA009) OX=258594 GN=RPA2002 PE=4 SV=1	rpa:TX73_010320				Intermediate	30	LL
RPA0884	Q6NBE4	ABC transporter substrate-binding protein OS=Rhodopseudomonas palustris (strain ATCC BAA-98 / CGA009) OX=258594 GN=RPA0884 PE=4 SV=1	rpa:TX73_004555	K15553	rpa00920,rpa02010	Sulfur metabolism, ABC transporters	Intermediate	30	LL
RPA1262	Q6NAC3	Uncharacterized protein OS=Rhodopseudomonas palustris (strain ATCC BAA-98 / CGA009) OX=258594 GN=RPA1262 PE=4 SV=1	rpa:TX73_006480				Intermediate	30	LL
RPA4067	Q6N2I3	Uncharacterized protein OS=Rhodopseudomonas palustris (strain ATCC BAA-98 / CGA009) OX=258594 GN=RPA4067 PE=4 SV=1	rpa:TX73_021065				Intermediate	30	LL
RPA0175	Q6NDD3	ATP synthase epsilon chain OS=Rhodopseudomonas palustris (strain ATCC BAA-98 / CGA009) OX=258594 GN=atpC PE=3 SV=1					Intermediate	48	LL
RPA4556	Q6N153	Possible TrapT family dctP subunit C4-dicarboxylate periplasmic binding protein OS=Rhodopseudomonas palustris (strain ATCC BAA-98 / CGA009) OX=258594 GN=RPA4556 PE=3 SV=1	rpa:TX73_023670	K11688	rpa02020	Two-component system	Intermediate	48	LL
RPA1917	Q6N8I6	LipA a lipoprotein OS=Rhodopseudomonas palustris (strain ATCC BAA-98 / CGA009) OX=258594 GN=lipA1 PE=4 SV=1	rpa:TX73_009880				Intermediate	48	LL
RPA2521	Q6N6U3	Uncharacterized protein OS=Rhodopseudomonas palustris (strain ATCC BAA-98 / CGA009) OX=258594 GN=RPA2521 PE=4 SV=1	rpa:TX73_013015				Intermediate	48	LL
RPA4402	Q6N1K3	Uncharacterized protein OS=Rhodopseudomonas palustris (strain ATCC BAA-98 / CGA009) OX=258594 GN=RPA4402 PE=1 SV=1	rpa:TX73_022820				Intermediate	48	LL
RPA3499	Q6N441	Stringent starvation protein B OS=Rhodopseudomonas palustris (strain ATCC BAA-98 / CGA009) OX=258594 GN=RPA3499 PE=4 SV=1	rpa:TX73_018125				Intermediate	48	LL
RPA4412	Q6N1J3	Flavin reductase like domain-containing protein OS=Rhodopseudomonas palustris (strain ATCC BAA-98 / CGA009) OX=258594 GN=RPA4412 PE=4 SV=1	rpa:TX73_022870				Intermediate	48	LL
RPA1608	Q6N9E1	Beta-lactamase OS=Rhodopseudomonas palustris (strain ATCC BAA-98 / CGA009) OX=258594 GN=RPA1608 PE=4 SV=1	rpa:TX73_008260				Intermediate	48	LL
RPA3127	Q6N556	NUDIX hydrolase OS=Rhodopseudomonas palustris (strain ATCC BAA-98 / CGA009) OX=258594 GN=RPA3127 PE=4 SV=1	rpa:TX73_016170				Intermediate	48	LL
RPA3614	Q6N3S9	Rhodanese domain-containing protein OS=Rhodopseudomonas palustris (strain ATCC BAA-98 / CGA009) OX=258594 GN=RPA3614 PE=1 SV=1	rpa:TX73_018730				Intermediate	48	LL
RPA0339	Q6NCX8	4-hydroxy-tetrahydrodipicolinate reductase OS=Rhodopseudomonas palustris (strain ATCC BAA-98 / CGA009) OX=258594 GN=dapB PE=3 SV=1					Intermediate	36	LL
RPA0887	Q6NBE1	UTP--glucose-1-phosphate uridylyltransferase OS=Rhodopseudomonas palustris (strain ATCC BAA-98 / CGA009) OX=258594 GN=exoN PE=3 SV=1	rpa:TX73_004570	K00963	rpa00040,rpa00052,rpa00500,rpa00520,rpa00541,rpa01100,rpa01110,rpa01240,rpa01250	Pentose and glucuronate interconversions, Galactose metabolism, Starch and sucrose metabolism, Amino sugar and nucleotide sugar metabolism, Biosynthesis of various nucleotide sugars, Metabolic pathways, Biosynthesis of secondary metabolites, Biosynthesis of cofactors, Biosynthesis of nucleotide sugars	Intermediate	36	LL
RPA2285	Q6N7H2	Peptide chain release factor 3 OS=Rhodopseudomonas palustris (strain ATCC BAA-98 / CGA009) OX=258594 GN=prfC PE=3 SV=1	rpa:TX73_011820				Intermediate	36	LL
RPA2778	Q6N640	Possible deoxyribonuclease OS=Rhodopseudomonas palustris (strain ATCC BAA-98 / CGA009) OX=258594 GN=RPA2778 PE=3 SV=1	rpa:TX73_014390				Intermediate	36	LL
RPA4214	Q6N236	DUF2849 domain-containing protein OS=Rhodopseudomonas palustris (strain ATCC BAA-98 / CGA009) OX=258594 GN=RPA4214 PE=4 SV=1	rpa:TX73_021845				Intermediate	36	LL
RPA0865	Q6NBG3	Homospermidine synthase OS=Rhodopseudomonas palustris (strain ATCC BAA-98 / CGA009) OX=258594 GN=RPA0865 PE=4 SV=1	rpa:TX73_004460	K00808	rpa01110	Biosynthesis of secondary metabolites	Intermediate	36	LL
RPA2202	Q6N7Q4	SUN-family protein putative RNA methyltransferase OS=Rhodopseudomonas palustris (strain ATCC BAA-98 / CGA009) OX=258594 GN=RPA2202 PE=3 SV=1	rpa:TX73_011365				Intermediate	36	LL
RPA3173	Q6N510	Acylphosphatase OS=Rhodopseudomonas palustris (strain ATCC BAA-98 / CGA009) OX=258594 GN=acyP PE=3 SV=1					Intermediate	36	LL
RPA3607	Q6N3T6	Transcriptional regulator AbrB/SpoVT family OS=Rhodopseudomonas palustris (strain ATCC BAA-98 / CGA009) OX=258594 GN=RPA3607 PE=4 SV=1	rpa:TX73_018695				Intermediate	36	LL
RPA3778	Q6N3B6	Putative cytochrome p450-like enzyme OS=Rhodopseudomonas palustris (strain ATCC BAA-98 / CGA009) OX=258594 GN=RPA3778 PE=3 SV=1	rpa:TX73_019560				Intermediate	36	LL
RPA0356	Q6NCW2	PTS system Hpr Kinase OS=Rhodopseudomonas palustris (strain ATCC BAA-98 / CGA009) OX=258594 GN=RPA0356 PE=4 SV=1	rpa:TX73_001845				Intermediate	36	LL
RPA4008	Q6N2P2	DUF3606 domain-containing protein OS=Rhodopseudomonas palustris (strain ATCC BAA-98 / CGA009) OX=258594 GN=RPA4008 PE=4 SV=1					Intermediate	36	LL
RPA0599	Q6NC73	Possible nitrilase OS=Rhodopseudomonas palustris (strain ATCC BAA-98 / CGA009) OX=258594 GN=RPA0599 PE=3 SV=1	rpa:TX73_003100				Intermediate	36	LL
RPA2020	Q6N884	3-oxoacyl-acyl carrier protein synthase OS=Rhodopseudomonas palustris (strain ATCC BAA-98 / CGA009) OX=258594 GN=RPA2020 PE=4 SV=1	rpa:TX73_010410	K09458	rpa00061,rpa00780,rpa01100,rpa01212,rpa01240	Fatty acid biosynthesis, Biotin metabolism, Metabolic pathways, Fatty acid metabolism, Biosynthesis of cofactors	Intermediate	36	LL
RPA3596	Q6N3U7	DUF1501 domain-containing protein OS=Rhodopseudomonas palustris (strain ATCC BAA-98 / CGA009) OX=258594 GN=RPA3596 PE=4 SV=1	rpa:TX73_018635				Intermediate	36	LL
RPA4327	Q6N1S7	Transcriptional regulator XRE family OS=Rhodopseudomonas palustris (strain ATCC BAA-98 / CGA009) OX=258594 GN=RPA4327 PE=4 SV=1	rpa:TX73_022420				Intermediate	36	LL
RPA4571	Q6N138	Lectin-like protein BA14k OS=Rhodopseudomonas palustris (strain ATCC BAA-98 / CGA009) OX=258594 GN=RPA4571 PE=3 SV=1	rpa:TX73_023745				Intermediate	36	LL
RPA1772	O32483	Phosphoenolpyruvate carboxylase OS=Rhodopseudomonas palustris (strain ATCC BAA-98 / CGA009) OX=258594 GN=ppc PE=3 SV=2					Intermediate	32	LL
RPA0244	P62236	30S ribosomal protein S16 OS=Rhodopseudomonas palustris (strain ATCC BAA-98 / CGA009) OX=258594 GN=rpsP PE=1 SV=3					Intermediate	10	LL
RPA0734	Q6NBU4	NAD-dependent formate dehydrogenase alpha subunit OS=Rhodopseudomonas palustris (strain ATCC BAA-98 / CGA009) OX=258594 GN=fdsA PE=3 SV=1	rpa:TX73_003795	K00123	rpa00630,rpa00680,rpa01100,rpa01120,rpa01200	Glyoxylate and dicarboxylate metabolism, Methane metabolism, Metabolic pathways, Microbial metabolism in diverse environments, Carbon metabolism	Intermediate	10	LL
RPA1365	Q6NA21	Putative sulfatase OS=Rhodopseudomonas palustris (strain ATCC BAA-98 / CGA009) OX=258594 GN=RPA1365 PE=4 SV=1	rpa:TX73_007010				Intermediate	10	LL
RPA2022	Q6N882	Acyl carrier protein AcpXL OS=Rhodopseudomonas palustris (strain ATCC BAA-98 / CGA009) OX=258594 GN=RPA2022 PE=1 SV=1	rpa:TX73_010420				Intermediate	10	LL
RPA3423	Q6N4B6	Porin OS=Rhodopseudomonas palustris (strain ATCC BAA-98 / CGA009) OX=258594 GN=RPA3423 PE=3 SV=1	rpa:TX73_017700				Intermediate	10	LL
RPA2652	Q6N6G3	Uncharacterized protein OS=Rhodopseudomonas palustris (strain ATCC BAA-98 / CGA009) OX=258594 GN=RPA2652 PE=4 SV=1	rpa:TX73_013735				Intermediate	10	LL
RPA3442	Q6N497	Putative cyclase OS=Rhodopseudomonas palustris (strain ATCC BAA-98 / CGA009) OX=258594 GN=RPA3442 PE=4 SV=1	rpa:TX73_017815				Intermediate	13	LL
RPA3546	Q6N3Z6	Methyl-accepting chemotaxis receptor/sensory transducer OS=Rhodopseudomonas palustris (strain ATCC BAA-98 / CGA009) OX=258594 GN=RPA3546 PE=3 SV=1	rpa:TX73_018380	K03406	rpa02020,rpa02030	Two-component system, Bacterial chemotaxis	Intermediate	13	LL
RPA1693	Q6N956	Superoxide dismutase OS=Rhodopseudomonas palustris (strain ATCC BAA-98 / CGA009) OX=258594 GN=sodB PE=3 SV=1	rpa:TX73_008710	K04564	rpa04146	Peroxisome	Intermediate	12	LL
RPA1761	Q6N8Z0	Putative enoyl-CoA hydratase OS=Rhodopseudomonas palustris (strain ATCC BAA-98 / CGA009) OX=258594 GN=RPA1761 PE=3 SV=1	rpa:TX73_009055				Intermediate	12	LL
RPA1958	Q6N8E5	Transcriptional regulator TetR family OS=Rhodopseudomonas palustris (strain ATCC BAA-98 / CGA009) OX=258594 GN=RPA1958 PE=4 SV=1	rpa:TX73_010095				Intermediate	12	LL
RPA3523	Q6N417	Cell division protein FtsA OS=Rhodopseudomonas palustris (strain ATCC BAA-98 / CGA009) OX=258594 GN=ftsA PE=3 SV=1	rpa:TX73_018260				Intermediate	12	LL
RPA3875	Q6N320	Uncharacterized protein OS=Rhodopseudomonas palustris (strain ATCC BAA-98 / CGA009) OX=258594 GN=RPA3875 PE=4 SV=1	rpa:TX73_020080				Intermediate	12	LL
RPA1175	Q6NAK9	Response regulator receiver (CheY-like protein) OS=Rhodopseudomonas palustris (strain ATCC BAA-98 / CGA009) OX=258594 GN=RPA1175 PE=4 SV=1	rpa:TX73_006030	K03413	rpa02020,rpa02030	Two-component system, Bacterial chemotaxis	Intermediate	12	LL
RPA4740	Q6N0M2	Putative 4-carboxymuconolactone decarboxylase OS=Rhodopseudomonas palustris (strain ATCC BAA-98 / CGA009) OX=258594 GN=pcaC PE=4 SV=1	rpa:TX73_024630	K01607	rpa00362,rpa01100,rpa01120,rpa01220	Benzoate degradation, Metabolic pathways, Microbial metabolism in diverse environments, Degradation of aromatic compounds	Context-modulator	3	HH
RPA1589	Q6N9G0	30S ribosomal protein S4 OS=Rhodopseudomonas palustris (strain ATCC BAA-98 / CGA009) OX=258594 GN=rpsD PE=1 SV=3					Context-modulator	3	HH
RPA1624	Q6N9C5	YHS domain-containing protein OS=Rhodopseudomonas palustris (strain ATCC BAA-98 / CGA009) OX=258594 GN=RPA1624 PE=4 SV=1	rpa:TX73_008345				Context-modulator	35	HH
RPA2841	Q6N5X7	5'-nucleotidase SurE OS=Rhodopseudomonas palustris (strain ATCC BAA-98 / CGA009) OX=258594 GN=surE PE=3 SV=1					Context-modulator	35	HH
RPA3163	Q6N520	Magnesium transporter MgtE OS=Rhodopseudomonas palustris (strain ATCC BAA-98 / CGA009) OX=258594 GN=mgtE PE=3 SV=1	rpa:TX73_016355				Context-modulator	35	HH
RPA4707	Q6N0Q5	Uncharacterized protein OS=Rhodopseudomonas palustris (strain ATCC BAA-98 / CGA009) OX=258594 GN=RPA4707 PE=4 SV=1					Context-modulator	35	HH
RPA2343	Q6N7B5	Transcriptional regulator GntR family OS=Rhodopseudomonas palustris (strain ATCC BAA-98 / CGA009) OX=258594 GN=RPA2343 PE=4 SV=1	rpa:TX73_012115				Context-modulator	35	HH
RPA1245	Q6NAE0	Phage holin family protein OS=Rhodopseudomonas palustris (strain ATCC BAA-98 / CGA009) OX=258594 GN=RPA1245 PE=4 SV=1	rpa:TX73_006390				Context-modulator	33	HH
RPA0753	Q6NBS5	Adenylyl-sulfate kinase OS=Rhodopseudomonas palustris (strain ATCC BAA-98 / CGA009) OX=258594 GN=cysN PE=3 SV=1	rpa:TX73_003890	K00955	rpa00230,rpa00261,rpa00450,rpa00920,rpa01100,rpa01110,rpa01120,rpa01320	Purine metabolism, Monobactam biosynthesis, Selenocompound metabolism, Sulfur metabolism, Metabolic pathways, Biosynthesis of secondary metabolites, Microbial metabolism in diverse environments, Sulfur cycle	Context-modulator	33	HH
RPA1497	Q6N9P3	Putative RND multidrug efflux membrane fusion protein MexC OS=Rhodopseudomonas palustris (strain ATCC BAA-98 / CGA009) OX=258594 GN=mexC1 PE=3 SV=1	rpa:TX73_007695	K03585	rpa01501,rpa01503	beta-Lactam resistance, Cationic antimicrobial peptide (CAMP) resistance	Context-modulator	33	HH
RPA1578	Q6N9H1	ferredoxin--NADP(+) reductase OS=Rhodopseudomonas palustris (strain ATCC BAA-98 / CGA009) OX=258594 GN=fpr PE=3 SV=1	rpa:TX73_008105				Context-modulator	44	HH
RPA0392	Q6NCS7	Argininosuccinate synthase OS=Rhodopseudomonas palustris (strain ATCC BAA-98 / CGA009) OX=258594 GN=argG PE=3 SV=1					Context-modulator	44	HH
RPA3328	Q6N4K9	Possible transcriptional regulator XRE family OS=Rhodopseudomonas palustris (strain ATCC BAA-98 / CGA009) OX=258594 GN=RPA3328 PE=4 SV=1	rpa:TX73_017200				Context-modulator	44	HH
RPA4678	Q6N0T3	Possible outer membrane protein OprF (AF117972) OS=Rhodopseudomonas palustris (strain ATCC BAA-98 / CGA009) OX=258594 GN=RPA4678 PE=4 SV=1	rpa:TX73_024315				Context-modulator	44	HH
RPA3482	Q6N458	Putative membrane protein OS=Rhodopseudomonas palustris (strain ATCC BAA-98 / CGA009) OX=258594 GN=RPA3482 PE=3 SV=1	rpa:TX73_018020	K07799	rpa02020	Two-component system	Context-modulator	44	HH
RPA2504	Q6N6W0	Homoserine dehydrogenase OS=Rhodopseudomonas palustris (strain ATCC BAA-98 / CGA009) OX=258594 GN=HDH PE=3 SV=1	rpa:TX73_012940	K00003	rpa00260,rpa00270,rpa00300,rpa01100,rpa01110,rpa01120,rpa01230	Glycine, serine and threonine metabolism, Cysteine and methionine metabolism, Lysine biosynthesis, Metabolic pathways, Biosynthesis of secondary metabolites, Microbial metabolism in diverse environments, Biosynthesis of amino acids	Context-modulator	44	HH
RPA1791	Q6N8W2	Branched-chain amino acid transport system ATP-binding protein OS=Rhodopseudomonas palustris (strain ATCC BAA-98 / CGA009) OX=258594 GN=RPA1791 PE=3 SV=1	rpa:TX73_009210	K01996	rpa02010,rpa02024	ABC transporters, Quorum sensing	Context-modulator	44	HH
RPA3541	Q6N401	VbhA domain-containing protein OS=Rhodopseudomonas palustris (strain ATCC BAA-98 / CGA009) OX=258594 GN=RPA3541 PE=4 SV=1					Context-modulator	44	HH
RPA2873	Q6N5U7	Possible NADH oxidoreductase OS=Rhodopseudomonas palustris (strain ATCC BAA-98 / CGA009) OX=258594 GN=RPA2873 PE=4 SV=1	rpa:TX73_014885				Context-modulator	44	HH
RPA3043	Q6N5D6	Aspartate--tRNA(Asp/Asn) ligase OS=Rhodopseudomonas palustris (strain ATCC BAA-98 / CGA009) OX=258594 GN=aspS PE=3 SV=1					Context-modulator	6	HH
RPA3763	Q6N3D1	Putative acetolactate synthase large subunit OS=Rhodopseudomonas palustris (strain ATCC BAA-98 / CGA009) OX=258594 GN=ilvB PE=3 SV=1	rpa:TX73_019485	K01652	rpa00290,rpa00650,rpa00660,rpa00770,rpa01100,rpa01110,rpa01210,rpa01230	Valine, leucine and isoleucine biosynthesis, Butanoate metabolism, C5-Branched dibasic acid metabolism, Pantothenate and CoA biosynthesis, Metabolic pathways, Biosynthesis of secondary metabolites, 2-Oxocarboxylic acid metabolism, Biosynthesis of amino acids	Context-modulator	6	HH
RPA3227	Q6N4V6	30S ribosomal protein S11 OS=Rhodopseudomonas palustris (strain ATCC BAA-98 / CGA009) OX=258594 GN=rpsK PE=1 SV=3					Context-modulator	6	HH
PRPA5	Q6NDV7	Resolvase OS=Rhodopseudomonas palustris (strain ATCC BAA-98 / CGA009) OX=258594 GN=res PE=3 SV=1					Context-modulator	6	HH
RPA0655	O07458	Transcriptional activatory protein BadR OS=Rhodopseudomonas palustris (strain ATCC BAA-98 / CGA009) OX=258594 GN=badR PE=1 SV=1					Context-modulator	6	HH
RPA1737	Q6N914	Possible dehydrogenase OS=Rhodopseudomonas palustris (strain ATCC BAA-98 / CGA009) OX=258594 GN=RPA1737 PE=4 SV=1	rpa:TX73_008935				Context-modulator	6	HH
RPA2832	Q6N5Y6	Sec translocon accessory complex subunit YajC OS=Rhodopseudomonas palustris (strain ATCC BAA-98 / CGA009) OX=258594 GN=yajC PE=3 SV=1	rpa:TX73_014665	K03210	rpa02024,rpa03060,rpa03070	Quorum sensing, Protein export, Bacterial secretion system	Context-modulator	6	HH
RPA4208	Q6N242	SCP-like extracellular protein OS=Rhodopseudomonas palustris (strain ATCC BAA-98 / CGA009) OX=258594 GN=RPA4208 PE=4 SV=1	rpa:TX73_021815				Context-modulator	6	HH
RPA0460	Q6NCL2	Putative esterase OS=Rhodopseudomonas palustris (strain ATCC BAA-98 / CGA009) OX=258594 GN=RPA0460 PE=4 SV=1	rpa:TX73_002380	K18372	rpa00650,rpa01100	Butanoate metabolism, Metabolic pathways	Context-modulator	51	HH
RPA3700	Q6N3J3	Bacterial luciferase OS=Rhodopseudomonas palustris (strain ATCC BAA-98 / CGA009) OX=258594 GN=RPA3700 PE=4 SV=1	rpa:TX73_019170				Context-modulator	51	HH
RPA0325	Q6NCZ2	Leucine-binding protein domain-containing protein OS=Rhodopseudomonas palustris (strain ATCC BAA-98 / CGA009) OX=258594 GN=RPA0325 PE=4 SV=1	rpa:TX73_001685				Context-modulator	45	HH
RPA3732	Q6N3G2	Putative N-acetylornithine aminotransferase OS=Rhodopseudomonas palustris (strain ATCC BAA-98 / CGA009) OX=258594 GN=argD1 PE=3 SV=1	rpa:TX73_019330	K00819	rpa00330,rpa01100,rpa01110	Arginine and proline metabolism, Metabolic pathways, Biosynthesis of secondary metabolites	Context-modulator	45	HH
RPA0951	Q6NB77	Nucleoside 2-deoxyribosyltransferase OS=Rhodopseudomonas palustris (strain ATCC BAA-98 / CGA009) OX=258594 GN=RPA0951 PE=4 SV=1	rpa:TX73_004900				Context-modulator	45	HH
RPA2319	Q6N7D9	Uncharacterized protein family UPF0065 OS=Rhodopseudomonas palustris (strain ATCC BAA-98 / CGA009) OX=258594 GN=RPA2319 PE=3 SV=1	rpa:TX73_011990				Context-modulator	45	HH
RPA1081	Q6NAU9	Uncharacterized protein OS=Rhodopseudomonas palustris (strain ATCC BAA-98 / CGA009) OX=258594 GN=RPA1081 PE=4 SV=1	rpa:TX73_005560				Context-modulator	45	HH
RPA0216	Q6ND93	Succinate dehydrogenase iron-sulfur subunit OS=Rhodopseudomonas palustris (strain ATCC BAA-98 / CGA009) OX=258594 GN=sdhB PE=3 SV=1	rpa:TX73_001120	K00240	rpa00020,rpa00190,rpa00650,rpa00720,rpa01100,rpa01110,rpa01120,rpa01200	Citrate cycle (TCA cycle), Oxidative phosphorylation, Butanoate metabolism, Other carbon fixation pathways, Metabolic pathways, Biosynthesis of secondary metabolites, Microbial metabolism in diverse environments, Carbon metabolism	Context-modulator	24	HH
RPA0327	Q6NCZ0	Heme chaperone HemW OS=Rhodopseudomonas palustris (strain ATCC BAA-98 / CGA009) OX=258594 GN=hemN2 PE=3 SV=1	rpa:TX73_001700				Context-modulator	24	HH
RPA3001	Q6N5H3	histidine kinase OS=Rhodopseudomonas palustris (strain ATCC BAA-98 / CGA009) OX=258594 GN=kdpD PE=4 SV=1	rpa:TX73_015550	K07646	rpa02020	Two-component system	Context-modulator	24	HH
RPA3064	Q6N5B5	Peptidylprolyl isomerase OS=Rhodopseudomonas palustris (strain ATCC BAA-98 / CGA009) OX=258594 GN=RPA3064 PE=4 SV=1	rpa:TX73_015850				Context-modulator	24	HH
RPA0225	Q6ND84	Superoxide dismutase [Cu-Zn] OS=Rhodopseudomonas palustris (strain ATCC BAA-98 / CGA009) OX=258594 GN=sodC PE=3 SV=1	rpa:TX73_001165	K04565	rpa04146	Peroxisome	Context-modulator	24	HH
RPA2388	Q6N772	Possible acyl-CoA ligase for activation during siderophore synthesis OS=Rhodopseudomonas palustris (strain ATCC BAA-98 / CGA009) OX=258594 GN=RPA2388 PE=4 SV=1	rpa:TX73_012335	K24110	rpa00975	Biosynthesis of various siderophores	Context-modulator	24	HH
RPA2500	Q6N6W4	Possible amidase OS=Rhodopseudomonas palustris (strain ATCC BAA-98 / CGA009) OX=258594 GN=RPA2500 PE=3 SV=1	rpa:TX73_012920				Context-modulator	24	HH
RPA1546	Q6N9J9	Mg-protoporphyrin IX methyl transferase OS=Rhodopseudomonas palustris (strain ATCC BAA-98 / CGA009) OX=258594 GN=bchM PE=4 SV=1	rpa:TX73_007945	K03428	rpa00860,rpa01100,rpa01110	Porphyrin metabolism, Metabolic pathways, Biosynthesis of secondary metabolites	Context-modulator	26	HH
RPA3742	Q6N3F2	Presqualene diphosphate synthase OS=Rhodopseudomonas palustris (strain ATCC BAA-98 / CGA009) OX=258594 GN=hpnD PE=1 SV=1					Context-modulator	26	HH
RPA3479	Q6N461	PKHD-type hydroxylase RPA3479 OS=Rhodopseudomonas palustris (strain ATCC BAA-98 / CGA009) OX=258594 GN=RPA3479 PE=3 SV=1					Context-modulator	26	HH
RPA0608	Q6NC64	DUF4167 domain-containing protein OS=Rhodopseudomonas palustris (strain ATCC BAA-98 / CGA009) OX=258594 GN=RPA0608 PE=4 SV=1	rpa:TX73_003145				Context-modulator	19	HH
RPA0870	Q6NBF8	Putative ornithine decarboxylase OS=Rhodopseudomonas palustris (strain ATCC BAA-98 / CGA009) OX=258594 GN=RPA0870 PE=3 SV=1	rpa:TX73_004485	K01581	rpa00330,rpa00480,rpa01100,rpa01110,rpa04148	Arginine and proline metabolism, Glutathione metabolism, Metabolic pathways, Biosynthesis of secondary metabolites, Efferocytosis	Context-modulator	19	HH
RPA3701	Q6N3J2	Methylenetetrahydrofolate reductase OS=Rhodopseudomonas palustris (strain ATCC BAA-98 / CGA009) OX=258594 GN=metF PE=3 SV=1	rpa:TX73_019175	K00297	rpa00670,rpa00720,rpa01100,rpa01120,rpa01200	One carbon pool by folate, Other carbon fixation pathways, Metabolic pathways, Microbial metabolism in diverse environments, Carbon metabolism	Context-modulator	19	HH
RPA1167	Q6NAL7	Possible adenine-specific methylase OS=Rhodopseudomonas palustris (strain ATCC BAA-98 / CGA009) OX=258594 GN=yfcB PE=4 SV=1	rpa:TX73_005990				Context-modulator	17	HH
RPA1577	Q6N9H2	Uncharacterized protein OS=Rhodopseudomonas palustris (strain ATCC BAA-98 / CGA009) OX=258594 GN=RPA1577 PE=4 SV=1	rpa:TX73_008100				Context-modulator	17	HH
RPA3070	Q6N5B1	YicC family protein OS=Rhodopseudomonas palustris (strain ATCC BAA-98 / CGA009) OX=258594 GN=RPA3070 PE=4 SV=1	rpa:TX73_015880				Context-modulator	17	HH
RPA0235	Q6ND74	3-isopropylmalate dehydratase small subunit OS=Rhodopseudomonas palustris (strain ATCC BAA-98 / CGA009) OX=258594 GN=leuD PE=3 SV=1					Context-modulator	17	HH
RPA1151	Q6NAN3	Ribosomal RNA small subunit methyltransferase E OS=Rhodopseudomonas palustris (strain ATCC BAA-98 / CGA009) OX=258594 GN=RPA1151 PE=3 SV=1	rpa:TX73_005910				Context-modulator	17	HH
RPA1957	Q6N8E6	Alkanal monooxygenase (LuxA-like protein) OS=Rhodopseudomonas palustris (strain ATCC BAA-98 / CGA009) OX=258594 GN=RPA1957 PE=4 SV=1	rpa:TX73_010090				Context-modulator	17	HH
RPA0052	Q6NDQ3	Putative nitrogen regulatory IIA protein OS=Rhodopseudomonas palustris (strain ATCC BAA-98 / CGA009) OX=258594 GN=ptsN1 PE=4 SV=1	rpa:TX73_000270	K02806	rpa02060	Phosphotransferase system (PTS)	Context-modulator	15	HH
RPA3244	Q6N4U0	30S ribosomal protein S3 OS=Rhodopseudomonas palustris (strain ATCC BAA-98 / CGA009) OX=258594 GN=rpsC PE=1 SV=3					Context-modulator	15	HH
RPA0952	Q6NB76	1-deoxy-D-xylulose-5-phosphate synthase OS=Rhodopseudomonas palustris (strain ATCC BAA-98 / CGA009) OX=258594 GN=dxs PE=3 SV=1					Context-modulator	15	HH
RPA0794	Q6NBN4	Carbonic anhydrase OS=Rhodopseudomonas palustris (strain ATCC BAA-98 / CGA009) OX=258594 GN=acaP PE=3 SV=1	rpa:TX73_004095	K01674	rpa00910,rpa01100	Nitrogen metabolism, Metabolic pathways	Context-modulator	20	HH
RPA1852	Q6N8Q1	Putative transcriptional regulator MucR OS=Rhodopseudomonas palustris (strain ATCC BAA-98 / CGA009) OX=258594 GN=mucR PE=3 SV=1	rpa:TX73_009525				Context-modulator	20	HH
RPA0604	Q6NC68	Aspartokinase OS=Rhodopseudomonas palustris (strain ATCC BAA-98 / CGA009) OX=258594 GN=lysC PE=3 SV=1	rpa:TX73_003125	K00928	rpa00260,rpa00261,rpa00270,rpa00300,rpa01100,rpa01110,rpa01120,rpa01210,rpa01230	Glycine, serine and threonine metabolism, Monobactam biosynthesis, Cysteine and methionine metabolism, Lysine biosynthesis, Metabolic pathways, Biosynthesis of secondary metabolites, Microbial metabolism in diverse environments, 2-Oxocarboxylic acid metabolism, Biosynthesis of amino acids	Context-modulator	20	HH
RPA1673	Q6N976	Probable phosphoketolase OS=Rhodopseudomonas palustris (strain ATCC BAA-98 / CGA009) OX=258594 GN=RPA1673 PE=3 SV=1					Context-modulator	20	HH
RPA2948	Q6N5M6	Possible methyltransferase FkbM family OS=Rhodopseudomonas palustris (strain ATCC BAA-98 / CGA009) OX=258594 GN=fkbM PE=4 SV=1	rpa:TX73_015275				Context-modulator	20	HH
RPA4370	Q6N1N5	Branched-chain-amino-acid aminotransferase OS=Rhodopseudomonas palustris (strain ATCC BAA-98 / CGA009) OX=258594 GN=ilvE PE=3 SV=1	rpa:TX73_022650	K00826	rpa00270,rpa00280,rpa00290,rpa00770,rpa01100,rpa01110,rpa01210,rpa01230,rpa01240	Cysteine and methionine metabolism, Valine, leucine and isoleucine degradation, Valine, leucine and isoleucine biosynthesis, Pantothenate and CoA biosynthesis, Metabolic pathways, Biosynthesis of secondary metabolites, 2-Oxocarboxylic acid metabolism, Biosynthesis of amino acids, Biosynthesis of cofactors	Context-modulator	20	HH
RPA3439	Q6N4A0	Putative hydrolase OS=Rhodopseudomonas palustris (strain ATCC BAA-98 / CGA009) OX=258594 GN=RPA3439 PE=4 SV=1	rpa:TX73_017800				Context-modulator	37	HH
RPA3458	Q6N482	Possible TrapT family dctP subunit C4-dicarboxylate periplasmic binding protein OS=Rhodopseudomonas palustris (strain ATCC BAA-98 / CGA009) OX=258594 GN=RPA3458 PE=4 SV=1	rpa:TX73_017900				Context-modulator	37	HH
RPA3628	Q6N3R5	Indoleacetamide hydrolase OS=Rhodopseudomonas palustris (strain ATCC BAA-98 / CGA009) OX=258594 GN=RPA3628 PE=3 SV=1	rpa:TX73_018805	K01426	rpa00330,rpa00360,rpa00380,rpa00627,rpa00643,rpa01100,rpa01120	Arginine and proline metabolism, Phenylalanine metabolism, Tryptophan metabolism, Aminobenzoate degradation, Styrene degradation, Metabolic pathways, Microbial metabolism in diverse environments	Context-modulator	37	HH
RPA2325	Q6N7D3	Possible acetylornithine deacetylase OS=Rhodopseudomonas palustris (strain ATCC BAA-98 / CGA009) OX=258594 GN=RPA2325 PE=1 SV=1	rpa:TX73_012025	K01438	rpa00220,rpa01100,rpa01110,rpa01210,rpa01230	Arginine biosynthesis, Metabolic pathways, Biosynthesis of secondary metabolites, 2-Oxocarboxylic acid metabolism, Biosynthesis of amino acids	Context-modulator	37	HH
RPA4775	Q6N0I7	Phosphate regulon transcriptional regulatory protein PhoB OS=Rhodopseudomonas palustris (strain ATCC BAA-98 / CGA009) OX=258594 GN=phoB PE=4 SV=1	rpa:TX73_024820	K07657	rpa02020	Two-component system	Context-modulator	37	HH
RPA1424	Q6N9W2	Cysteine desulfurase OS=Rhodopseudomonas palustris (strain ATCC BAA-98 / CGA009) OX=258594 GN=RPA1424 PE=3 SV=1	rpa:TX73_007310	K11717	rpa00450,rpa01100	Selenocompound metabolism, Metabolic pathways	Context-modulator	23	HH
RPA0091	Q6NDL4	Uncharacterized protein OS=Rhodopseudomonas palustris (strain ATCC BAA-98 / CGA009) OX=258594 GN=RPA0091 PE=4 SV=1	rpa:TX73_000470				Context-modulator	23	HH
RPA3740	Q6N3F4	Squalene-hopene-cyclase OS=Rhodopseudomonas palustris (strain ATCC BAA-98 / CGA009) OX=258594 GN=sqhC PE=3 SV=1	rpa:TX73_019370	K06045	rpa00909,rpa01110	Sesquiterpenoid and triterpenoid biosynthesis, Biosynthesis of secondary metabolites	Context-modulator	23	HH
RPA0531	Q6NCE1	Beta-ketothiolase acetoacetyl-CoA thiolase OS=Rhodopseudomonas palustris (strain ATCC BAA-98 / CGA009) OX=258594 GN=RPA0531 PE=3 SV=1	rpa:TX73_002750	K00626	rpa00071,rpa00280,rpa00310,rpa00362,rpa00380,rpa00620,rpa00630,rpa00650,rpa00720,rpa00900,rpa01100,rpa01110,rpa01120,rpa01200,rpa01212,rpa02020	Fatty acid degradation, Valine, leucine and isoleucine degradation, Lysine degradation, Benzoate degradation, Tryptophan metabolism, Pyruvate metabolism, Glyoxylate and dicarboxylate metabolism, Butanoate metabolism, Other carbon fixation pathways, Terpenoid backbone biosynthesis, Metabolic pathways, Biosynthesis of secondary metabolites, Microbial metabolism in diverse environments, Carbon metab…	Context-modulator	23	HH
RPA3517	Q6N423	DNA ligase OS=Rhodopseudomonas palustris (strain ATCC BAA-98 / CGA009) OX=258594 GN=ligA PE=3 SV=2					Context-modulator	23	HH
RPA1829	Q6N8S4	LAO/AO transport system kinase OS=Rhodopseudomonas palustris (strain ATCC BAA-98 / CGA009) OX=258594 GN=argK PE=3 SV=1	rpa:TX73_009410	K07588	rpa04980	Cobalamin transport and metabolism	Context-modulator	23	HH
RPA2178	Q6N7S8	Possible competence damage protein OS=Rhodopseudomonas palustris (strain ATCC BAA-98 / CGA009) OX=258594 GN=RPA2178 PE=4 SV=1	rpa:TX73_011240				Context-modulator	23	HH
RPA1110	Q6NAS1	Putative 3-oxoacyl-acyl carrier protein reductase OS=Rhodopseudomonas palustris (strain ATCC BAA-98 / CGA009) OX=258594 GN=RPA1110 PE=4 SV=1	rpa:TX73_005705				Context-modulator	23	HH
RPA2032	Q6N872	Acetolactate synthase small subunit OS=Rhodopseudomonas palustris (strain ATCC BAA-98 / CGA009) OX=258594 GN=ilvH PE=3 SV=1	rpa:TX73_010470	K01653	rpa00290,rpa00650,rpa00660,rpa00770,rpa01100,rpa01110,rpa01210,rpa01230	Valine, leucine and isoleucine biosynthesis, Butanoate metabolism, C5-Branched dibasic acid metabolism, Pantothenate and CoA biosynthesis, Metabolic pathways, Biosynthesis of secondary metabolites, 2-Oxocarboxylic acid metabolism, Biosynthesis of amino acids	Context-modulator	23	HH
RPA3515	Q6N425	Aminopeptidase P OS=Rhodopseudomonas palustris (strain ATCC BAA-98 / CGA009) OX=258594 GN=RPA3515 PE=3 SV=1	rpa:TX73_018220				Context-modulator	23	HH
RPA1449	Q6N9T7	Putative long-chain fatty acid--CoA ligase OS=Rhodopseudomonas palustris (strain ATCC BAA-98 / CGA009) OX=258594 GN=RPA1449 PE=4 SV=1	rpa:TX73_007445	K01897	rpa00061,rpa00071,rpa01100,rpa01212,rpa02024,rpa04146	Fatty acid biosynthesis, Fatty acid degradation, Metabolic pathways, Fatty acid metabolism, Quorum sensing, Peroxisome	Context-modulator	29	HH
RPA3422	Q6N4B7	Possible transcriptional regulator MarR family OS=Rhodopseudomonas palustris (strain ATCC BAA-98 / CGA009) OX=258594 GN=RPA3422 PE=4 SV=1	rpa:TX73_017695				Context-modulator	29	HH
RPA4478	Q6N1C8	DUF3240 domain-containing protein OS=Rhodopseudomonas palustris (strain ATCC BAA-98 / CGA009) OX=258594 GN=RPA4478 PE=4 SV=1	rpa:TX73_023250				Context-modulator	29	HH
RPA0309	P60887	Imidazoleglycerol-phosphate dehydratase OS=Rhodopseudomonas palustris (strain ATCC BAA-98 / CGA009) OX=258594 GN=hisB PE=3 SV=1					Context-modulator	29	HH
RPA1416	Q6N9X0	Putative branched-chain amino acid transport system ATP-binding protein OS=Rhodopseudomonas palustris (strain ATCC BAA-98 / CGA009) OX=258594 GN=RPA1416 PE=4 SV=1	rpa:TX73_007265	K01995	rpa02010,rpa02024	ABC transporters, Quorum sensing	Context-modulator	29	HH
RPA2445	Q6N718	Peptidase M48 domain-containing protein OS=Rhodopseudomonas palustris (strain ATCC BAA-98 / CGA009) OX=258594 GN=RPA2445 PE=4 SV=1	rpa:TX73_012645				Context-modulator	29	HH
RPA0263	Q6ND46	YjbQ family protein OS=Rhodopseudomonas palustris (strain ATCC BAA-98 / CGA009) OX=258594 GN=RPA0263 PE=3 SV=1	rpa:TX73_001370				Context-modulator	54	HH
RPA0288	Q6ND21	LPS-assembly lipoprotein OS=Rhodopseudomonas palustris (strain ATCC BAA-98 / CGA009) OX=258594 GN=RPA0288 PE=4 SV=1	rpa:TX73_001500				Context-modulator	54	HH
RPA0358	Q6NCW0	Two-component transcriptional regulator ChvI winged helix family OS=Rhodopseudomonas palustris (strain ATCC BAA-98 / CGA009) OX=258594 GN=chvI PE=4 SV=1	rpa:TX73_001855	K14981	rpa02020	Two-component system	Context-modulator	54	HH
RPA3799	Q6N395	DUF182 OS=Rhodopseudomonas palustris (strain ATCC BAA-98 / CGA009) OX=258594 GN=RPA3799 PE=4 SV=1	rpa:TX73_019670				Context-modulator	54	HH
RPA1942	Q6N8G1	Putative 2-hydroxyhepta-24-diene-17-dioate isomerase OS=Rhodopseudomonas palustris (strain ATCC BAA-98 / CGA009) OX=258594 GN=RPA1942 PE=4 SV=1	rpa:TX73_010010				Context-modulator	54	HH
RPA4572	Q6N137	Periplasmic serine endoprotease DegP-like OS=Rhodopseudomonas palustris (strain ATCC BAA-98 / CGA009) OX=258594 GN=degQ PE=3 SV=1	rpa:TX73_023750	K04771	rpa01503,rpa02020	Cationic antimicrobial peptide (CAMP) resistance, Two-component system	Context-modulator	54	HH
RPA4174	Q6N276	N5-carboxyaminoimidazole ribonucleotide mutase OS=Rhodopseudomonas palustris (strain ATCC BAA-98 / CGA009) OX=258594 GN=purE PE=3 SV=1	rpa:TX73_021640	K01588	rpa00230,rpa01100,rpa01110	Purine metabolism, Metabolic pathways, Biosynthesis of secondary metabolites	Context-modulator	54	HH
RPA0253	Q6ND56	DUF589 OS=Rhodopseudomonas palustris (strain ATCC BAA-98 / CGA009) OX=258594 GN=RPA0253 PE=1 SV=1	rpa:TX73_001315				Context-modulator	54	HH
RPA4729	Q6N0N3	Arginase OS=Rhodopseudomonas palustris (strain ATCC BAA-98 / CGA009) OX=258594 GN=rocF PE=3 SV=1	rpa:TX73_024575	K01476	rpa00220,rpa00330,rpa01100,rpa01110,rpa01230,rpa04148	Arginine biosynthesis, Arginine and proline metabolism, Metabolic pathways, Biosynthesis of secondary metabolites, Biosynthesis of amino acids, Efferocytosis	Context-modulator	54	HH
RPA1197	Q6NAI8	Surface antigen domain-containing protein OS=Rhodopseudomonas palustris (strain ATCC BAA-98 / CGA009) OX=258594 GN=RPA1197 PE=4 SV=1					Context-modulator	48	HH
RPA2851	Q6N5W9	DUF173 OS=Rhodopseudomonas palustris (strain ATCC BAA-98 / CGA009) OX=258594 GN=RPA2851 PE=4 SV=1	rpa:TX73_014765				Context-modulator	48	HH
RPA2537	Q6N6S7	Possible NADH dehydrogenase (Ubiquinone) Fe-S protein 4 (18kD) (NADH-coenzyme Q reductase) OS=Rhodopseudomonas palustris (strain ATCC BAA-98 / CGA009) OX=258594 GN=RPA2537 PE=4 SV=1	rpa:TX73_013110				Context-modulator	10	HH
RPA1512	Q6N9M8	Phytoene dehydrogenase CrtI OS=Rhodopseudomonas palustris (strain ATCC BAA-98 / CGA009) OX=258594 GN=crtI PE=3 SV=1	rpa:TX73_007770	K10027	rpa00906,rpa01100,rpa01110	Carotenoid biosynthesis, Metabolic pathways, Biosynthesis of secondary metabolites	Context-modulator	10	HH
RPA2121	Q6N7Y3	Hemin uptake protein HemP OS=Rhodopseudomonas palustris (strain ATCC BAA-98 / CGA009) OX=258594 GN=RPA2121 PE=1 SV=1	rpa:TX73_010930				Context-modulator	10	HH
RPA2488	Q6N6X6	Metallo-beta-lactamase domain-containing protein OS=Rhodopseudomonas palustris (strain ATCC BAA-98 / CGA009) OX=258594 GN=RPA2488 PE=4 SV=1	rpa:TX73_012860				Context-modulator	10	HH
RPA4394	Q6N1L1	Isocitrate lyase OS=Rhodopseudomonas palustris (strain ATCC BAA-98 / CGA009) OX=258594 GN=aceA PE=4 SV=1	rpa:TX73_022775	K01637	rpa00630,rpa00640,rpa01100,rpa01110,rpa01120,rpa01200	Glyoxylate and dicarboxylate metabolism, Propanoate metabolism, Metabolic pathways, Biosynthesis of secondary metabolites, Microbial metabolism in diverse environments, Carbon metabolism	Context-modulator	10	HH
RPA1131	Q6NAQ0	Putative glycolate oxidase subunit GlcE OS=Rhodopseudomonas palustris (strain ATCC BAA-98 / CGA009) OX=258594 GN=RPA1131 PE=4 SV=1	rpa:TX73_005810	K11472	rpa00630,rpa01100,rpa01110,rpa01120	Glyoxylate and dicarboxylate metabolism, Metabolic pathways, Biosynthesis of secondary metabolites, Microbial metabolism in diverse environments	Context-modulator	13	HH
RPA0487	Q6NCI5	Peptidase M48 domain-containing protein OS=Rhodopseudomonas palustris (strain ATCC BAA-98 / CGA009) OX=258594 GN=RPA0487 PE=4 SV=1					Context-modulator	13	HH
RPA1622	Q6N9C7	Uncharacterized protein OS=Rhodopseudomonas palustris (strain ATCC BAA-98 / CGA009) OX=258594 GN=RPA1622 PE=4 SV=1	rpa:TX73_008335				Context-modulator	13	HH
RPA0354	Q6NCW4	PTS system phosphocarrier protein HPr nitrogen regulation OS=Rhodopseudomonas palustris (strain ATCC BAA-98 / CGA009) OX=258594 GN=RPA0354 PE=4 SV=1	rpa:TX73_001835	K02784	rpa02060	Phosphotransferase system (PTS)	Context-modulator	13	HH
RPA3246	Q6N4T8	30S ribosomal protein S19 OS=Rhodopseudomonas palustris (strain ATCC BAA-98 / CGA009) OX=258594 GN=rpsS PE=1 SV=3					Context-modulator	13	HH
RPA4719	Q6N0P3	Molybdo-pterin binding protein OS=Rhodopseudomonas palustris (strain ATCC BAA-98 / CGA009) OX=258594 GN=RPA4719 PE=4 SV=1	rpa:TX73_024515				Context-modulator	13	HH
RPA3106	Q6N576	Putative signal transduction histidine kinase with PAS/PAC domain OS=Rhodopseudomonas palustris (strain ATCC BAA-98 / CGA009) OX=258594 GN=RPA3106 PE=4 SV=1	rpa:TX73_016065				Context-modulator	13	HH
RPA0501	Q6NCH1	BolA-like protein OS=Rhodopseudomonas palustris (strain ATCC BAA-98 / CGA009) OX=258594 GN=RPA0501 PE=3 SV=1	rpa:TX73_002600				Context-modulator	13	HH
RPA3648	Q6N3P5	Polyhydroxyalkanoic acid synthase OS=Rhodopseudomonas palustris (strain ATCC BAA-98 / CGA009) OX=258594 GN=RPA3648 PE=4 SV=1	rpa:TX73_018905				Context-modulator	13	HH
RPA4160	Q6N290	Spermidine/putrescine import ATP-binding protein PotA OS=Rhodopseudomonas palustris (strain ATCC BAA-98 / CGA009) OX=258594 GN=potA PE=3 SV=1	rpa:TX73_021565	K11076	rpa02010	ABC transporters	Context-modulator	13	HH
RPA2596	Q6N6L9	Probable branched-chain-amino-acid aminotransferase OS=Rhodopseudomonas palustris (strain ATCC BAA-98 / CGA009) OX=258594 GN=RPA2596 PE=4 SV=1	rpa:TX73_013435	K00824	rpa00310,rpa00330,rpa00360,rpa00470,rpa01100,rpa01120	Lysine degradation, Arginine and proline metabolism, Phenylalanine metabolism, D-Amino acid metabolism, Metabolic pathways, Microbial metabolism in diverse environments	Context-modulator	13	HH
RPA1036	Q6NAZ4	Type-4 uracil-DNA glycosylase OS=Rhodopseudomonas palustris (strain ATCC BAA-98 / CGA009) OX=258594 GN=polN PE=3 SV=1	rpa:TX73_005325	K21929	rpa03410	Base excision repair	Context-modulator	12	HH
RPA2221	Q6N7N6	Swt1-like HEPN domain-containing protein OS=Rhodopseudomonas palustris (strain ATCC BAA-98 / CGA009) OX=258594 GN=RPA2221 PE=4 SV=1	rpa:TX73_011465				Context-modulator	12	HH
RPA2902	Q6N5R8	Molybdopterin molybdenumtransferase OS=Rhodopseudomonas palustris (strain ATCC BAA-98 / CGA009) OX=258594 GN=moeA PE=3 SV=1	rpa:TX73_015040	K03750	rpa00790,rpa01100,rpa01240	Folate biosynthesis, Metabolic pathways, Biosynthesis of cofactors	Context-modulator	45	HL
RPA1753	Q6N8Z8	Xylose isomerase-like TIM barrel domain-containing protein OS=Rhodopseudomonas palustris (strain ATCC BAA-98 / CGA009) OX=258594 GN=RPA1753 PE=3 SV=1	rpa:TX73_009015				Context-modulator	3	LH
RPA1725	Q6N925	Putative aldehyde dehydrogenase OS=Rhodopseudomonas palustris (strain ATCC BAA-98 / CGA009) OX=258594 GN=RPA1725 PE=4 SV=1	rpa:TX73_008875	K02618	rpa00360,rpa01100,rpa01120	Phenylalanine metabolism, Metabolic pathways, Microbial metabolism in diverse environments	Context-modulator	54	LH
RPA0300	Q6ND09	Dephospho-CoA kinase OS=Rhodopseudomonas palustris (strain ATCC BAA-98 / CGA009) OX=258594 GN=coaE PE=3 SV=1					Context-modulator	3	LL
RPA0918	Q6NBB0	50S ribosomal protein L31 OS=Rhodopseudomonas palustris (strain ATCC BAA-98 / CGA009) OX=258594 GN=rpmE PE=1 SV=1					Context-modulator	3	LL
RPA3294	Q6N4P3	Putative branched-chain amino acid transport system ATP-binding protein OS=Rhodopseudomonas palustris (strain ATCC BAA-98 / CGA009) OX=258594 GN=RPA3294 PE=4 SV=1	rpa:TX73_017030	K01995	rpa02010,rpa02024	ABC transporters, Quorum sensing	Context-modulator	3	LL
RPA1685	Q6N964	Possible serine protease/outer membrane autotransporter OS=Rhodopseudomonas palustris (strain ATCC BAA-98 / CGA009) OX=258594 GN=RPA1685 PE=4 SV=1					Context-modulator	3	LL
RPA4344	Q6N1R0	DUF1902 domain-containing protein OS=Rhodopseudomonas palustris (strain ATCC BAA-98 / CGA009) OX=258594 GN=RPA4344 PE=4 SV=1	rpa:TX73_022515				Context-modulator	3	LL
RPA2770	Q6N648	ABM domain-containing protein OS=Rhodopseudomonas palustris (strain ATCC BAA-98 / CGA009) OX=258594 GN=RPA2770 PE=4 SV=1	rpa:TX73_014350				Context-modulator	3	LL
RPA0377	Q6NCU2	UspA domain-containing protein OS=Rhodopseudomonas palustris (strain ATCC BAA-98 / CGA009) OX=258594 GN=RPA0377 PE=3 SV=1	rpa:TX73_001960				Context-modulator	3	LL
RPA1220	Q6NAG5	CBS domain OS=Rhodopseudomonas palustris (strain ATCC BAA-98 / CGA009) OX=258594 GN=RPA1220 PE=4 SV=1	rpa:TX73_006265				Context-modulator	3	LL
RPA2716	Q6N6A1	Uncharacterized protein OS=Rhodopseudomonas palustris (strain ATCC BAA-98 / CGA009) OX=258594 GN=RPA2716 PE=4 SV=1	rpa:TX73_014075				Context-modulator	35	LL
RPA4268	Q6N1Y4	Glutathione-dependent peroxiredoxin OS=Rhodopseudomonas palustris (strain ATCC BAA-98 / CGA009) OX=258594 GN=RPA4268 PE=3 SV=1	rpa:TX73_022110	K24138	rpa00480,rpa01100	Glutathione metabolism, Metabolic pathways	Context-modulator	35	LL
RPA2624	Q6N6J1	Putative sulfonate transport system substrate-binding protein OS=Rhodopseudomonas palustris (strain ATCC BAA-98 / CGA009) OX=258594 GN=RPA2624 PE=3 SV=1	rpa:TX73_013585	K15553	rpa00920,rpa02010	Sulfur metabolism, ABC transporters	Context-modulator	35	LL
RPA3679	Q6N3L4	Possible pilus assembly protein cpaD OS=Rhodopseudomonas palustris (strain ATCC BAA-98 / CGA009) OX=258594 GN=RPA3679 PE=4 SV=1	rpa:TX73_019065				Context-modulator	35	LL
RPA4071	Q6N2H9	Carbamoyl-phosphate synthase large chain OS=Rhodopseudomonas palustris (strain ATCC BAA-98 / CGA009) OX=258594 GN=carB PE=3 SV=1	rpa:TX73_021090	K01955	rpa00220,rpa00240,rpa00250,rpa01100,rpa01110,rpa01240	Arginine biosynthesis, Pyrimidine metabolism, Alanine, aspartate and glutamate metabolism, Metabolic pathways, Biosynthesis of secondary metabolites, Biosynthesis of cofactors	Context-modulator	35	LL
RPA1576	Q6N9H3	Putative glutathione S-transferase OS=Rhodopseudomonas palustris (strain ATCC BAA-98 / CGA009) OX=258594 GN=RPA1576 PE=4 SV=1	rpa:TX73_008095				Context-modulator	33	LL
RPA3030	Q6N5E9	Uncharacterized protein OS=Rhodopseudomonas palustris (strain ATCC BAA-98 / CGA009) OX=258594 GN=RPA3030 PE=4 SV=1	rpa:TX73_015685				Context-modulator	33	LL
RPA4699	Q6N0R2	Possible dehydrogenase OS=Rhodopseudomonas palustris (strain ATCC BAA-98 / CGA009) OX=258594 GN=FldX PE=4 SV=1	rpa:TX73_024415				Context-modulator	33	LL
RPA2311	Q6N7E6	ThuA domain-containing protein OS=Rhodopseudomonas palustris (strain ATCC BAA-98 / CGA009) OX=258594 GN=RPA2311 PE=4 SV=1	rpa:TX73_011950				Context-modulator	33	LL
RPA2028	Q6N876	CMD domain-containing protein OS=Rhodopseudomonas palustris (strain ATCC BAA-98 / CGA009) OX=258594 GN=RPA2028 PE=4 SV=1					Context-modulator	33	LL
RPA3473	Q6N467	Putative oxidoreductase OS=Rhodopseudomonas palustris (strain ATCC BAA-98 / CGA009) OX=258594 GN=ucpA PE=4 SV=1	rpa:TX73_017975	K18335	rpa00051,rpa01100,rpa01120	Fructose and mannose metabolism, Metabolic pathways, Microbial metabolism in diverse environments	Context-modulator	33	LL
RPA2689	Q6N6C8	Possible thiol-specific antioxidant related protein OS=Rhodopseudomonas palustris (strain ATCC BAA-98 / CGA009) OX=258594 GN=RPA2689 PE=4 SV=1	rpa:TX73_013935				Context-modulator	33	LL
RPA3624	Q6N3R9	Possible gluconolactonase OS=Rhodopseudomonas palustris (strain ATCC BAA-98 / CGA009) OX=258594 GN=RPA3624 PE=4 SV=1	rpa:TX73_018780	K01053	rpa00030,rpa00053,rpa00930,rpa01100,rpa01110,rpa01120,rpa01200,rpa01220,rpa01240	Pentose phosphate pathway, Ascorbate and aldarate metabolism, Caprolactam degradation, Metabolic pathways, Biosynthesis of secondary metabolites, Microbial metabolism in diverse environments, Carbon metabolism, Degradation of aromatic compounds, Biosynthesis of cofactors	Context-modulator	33	LL
RPA2969	Q6N5K5	Uncharacterized protein OS=Rhodopseudomonas palustris (strain ATCC BAA-98 / CGA009) OX=258594 GN=RPA2969 PE=4 SV=1	rpa:TX73_015400				Context-modulator	33	LL
RPA1265	Q6NAC0	Flagellar motor switch protein FliG OS=Rhodopseudomonas palustris (strain ATCC BAA-98 / CGA009) OX=258594 GN=fliG PE=3 SV=1	rpa:TX73_006495	K02410	rpa02030,rpa02040	Bacterial chemotaxis, Flagellar assembly	Context-modulator	44	LL
RPA2661	Q6N6F6	DUF502 OS=Rhodopseudomonas palustris (strain ATCC BAA-98 / CGA009) OX=258594 GN=RPA2661 PE=4 SV=1	rpa:TX73_013790				Context-modulator	44	LL
RPA3896	Q6N301	DUF6468 domain-containing protein OS=Rhodopseudomonas palustris (strain ATCC BAA-98 / CGA009) OX=258594 GN=RPA3896 PE=4 SV=1	rpa:TX73_020200				Context-modulator	44	LL
RPA1007	Q6NB23	Possible 23-dihydroxyphenylpropionate 12-dioxygenase OS=Rhodopseudomonas palustris (strain ATCC BAA-98 / CGA009) OX=258594 GN=mhpB PE=4 SV=1	rpa:TX73_005180	K04101	rpa00362,rpa00627,rpa01100,rpa01120	Benzoate degradation, Aminobenzoate degradation, Metabolic pathways, Microbial metabolism in diverse environments	Context-modulator	44	LL
RPA2345	Q6N7B3	Uncharacterized protein OS=Rhodopseudomonas palustris (strain ATCC BAA-98 / CGA009) OX=258594 GN=RPA2345 PE=4 SV=1	rpa:TX73_012125				Context-modulator	44	LL
RPA1994	Q6N8B0	Cupin 2 conserved barrel domain-containing protein OS=Rhodopseudomonas palustris (strain ATCC BAA-98 / CGA009) OX=258594 GN=RPA1994 PE=4 SV=1	rpa:TX73_010275				Context-modulator	44	LL
RPA2503	Q6N6W1	Aminotransferase OS=Rhodopseudomonas palustris (strain ATCC BAA-98 / CGA009) OX=258594 GN=RPA2503 PE=3 SV=1	rpa:TX73_012935				Context-modulator	44	LL
RPA3400	Q6N4D9	Transcriptional regulator OS=Rhodopseudomonas palustris (strain ATCC BAA-98 / CGA009) OX=258594 GN=RPA3400 PE=4 SV=1	rpa:TX73_017580				Context-modulator	44	LL
RPA0850	Q6NBH8	YjbQ family protein OS=Rhodopseudomonas palustris (strain ATCC BAA-98 / CGA009) OX=258594 GN=RPA0850 PE=3 SV=1	rpa:TX73_004380				Context-modulator	6	LL
RPA2604	Q6N6L1	Peptidyl-prolyl cis-trans isomerase OS=Rhodopseudomonas palustris (strain ATCC BAA-98 / CGA009) OX=258594 GN=RPA2604 PE=3 SV=1	rpa:TX73_013475				Context-modulator	6	LL
RPA1281	Q6NAA4	ATPase OS=Rhodopseudomonas palustris (strain ATCC BAA-98 / CGA009) OX=258594 GN=RPA1281 PE=3 SV=1	rpa:TX73_006575				Context-modulator	6	LL
RPA0035	Q6NDR9	Phenylalanine--tRNA ligase beta subunit OS=Rhodopseudomonas palustris (strain ATCC BAA-98 / CGA009) OX=258594 GN=pheT PE=3 SV=1					Context-modulator	6	LL
RPA4522	Q6N186	Haloacid dehalogenase-like hydrolase OS=Rhodopseudomonas palustris (strain ATCC BAA-98 / CGA009) OX=258594 GN=cbbY PE=4 SV=1	rpa:TX73_023480				Context-modulator	6	LL
RPA4635	Q6N0X5	Ferrous iron transport protein B OS=Rhodopseudomonas palustris (strain ATCC BAA-98 / CGA009) OX=258594 GN=feoB PE=4 SV=1	rpa:TX73_024070				Context-modulator	6	LL
RPA0994	Q6NB36	Cysteine-rich small domain-containing protein OS=Rhodopseudomonas palustris (strain ATCC BAA-98 / CGA009) OX=258594 GN=RPA0994 PE=4 SV=1	rpa:TX73_005115				Context-modulator	6	LL
RPA2864	Q6N5V6	Acetyltransferase component of pyruvate dehydrogenase complex OS=Rhodopseudomonas palustris (strain ATCC BAA-98 / CGA009) OX=258594 GN=RPA2864 PE=3 SV=1	rpa:TX73_014840	K00627	rpa00010,rpa00020,rpa00620,rpa00785,rpa01100,rpa01110,rpa01120,rpa01200,rpa01210	Glycolysis / Gluconeogenesis, Citrate cycle (TCA cycle), Pyruvate metabolism, Lipoic acid metabolism, Metabolic pathways, Biosynthesis of secondary metabolites, Microbial metabolism in diverse environments, Carbon metabolism, 2-Oxocarboxylic acid metabolism	Context-modulator	51	LL
RPA1686	Q6N963	Putative alcohol dehydrogenase OS=Rhodopseudomonas palustris (strain ATCC BAA-98 / CGA009) OX=258594 GN=RPA1686 PE=3 SV=1	rpa:TX73_008665				Context-modulator	51	LL
RPA4484	Q6N1C2	Putative sensor (PAS) domain for methyl-accepting chemotaxis sensory transducer OS=Rhodopseudomonas palustris (strain ATCC BAA-98 / CGA009) OX=258594 GN=RPA4484 PE=4 SV=1	rpa:TX73_023280				Context-modulator	51	LL
RPA1495	Q6N9P5	Uncharacterized protein OS=Rhodopseudomonas palustris (strain ATCC BAA-98 / CGA009) OX=258594 GN=RPA1495 PE=1 SV=1	rpa:TX73_007685				Context-modulator	45	LL
RPA3958	Q6N2U0	Negative regulator of septation ring formation OS=Rhodopseudomonas palustris (strain ATCC BAA-98 / CGA009) OX=258594 GN=RPA3958 PE=4 SV=1	rpa:TX73_020505				Context-modulator	45	LL
RPA1975	Q6N8C8	Extracytoplasmic solute receptor protein OS=Rhodopseudomonas palustris (strain ATCC BAA-98 / CGA009) OX=258594 GN=RPA1975 PE=3 SV=1	rpa:TX73_010180	K11688	rpa02020	Two-component system	Context-modulator	45	LL
RPA1550	A0A501	Possible photosynthetic complex assembly protein OS=Rhodopseudomonas palustris (strain ATCC BAA-98 / CGA009) OX=258594 GN=RPA1550 PE=4 SV=1	rpa:TX73_007965				Context-modulator	45	LL
RPA4188	Q6N262	Peptidoglycan-binding domain 1 protein OS=Rhodopseudomonas palustris (strain ATCC BAA-98 / CGA009) OX=258594 GN=RPA4188 PE=3 SV=1	rpa:TX73_021710				Context-modulator	45	LL
RPA2123	Q6N7Y1	NAD(P)-binding domain-containing protein OS=Rhodopseudomonas palustris (strain ATCC BAA-98 / CGA009) OX=258594 GN=RPA2123 PE=4 SV=1	rpa:TX73_010945				Context-modulator	24	LL
RPA1535	P00091	Cytochrome c2 OS=Rhodopseudomonas palustris (strain ATCC BAA-98 / CGA009) OX=258594 GN=cycA PE=1 SV=2					Context-modulator	24	LL
RPA2335	Q6N7C3	DUF4235 domain-containing protein OS=Rhodopseudomonas palustris (strain ATCC BAA-98 / CGA009) OX=258594 GN=RPA2335 PE=4 SV=1	rpa:TX73_012075				Context-modulator	24	LL
RPA3391	Q6N4E7	GTP cyclohydrolase 1 OS=Rhodopseudomonas palustris (strain ATCC BAA-98 / CGA009) OX=258594 GN=folE PE=3 SV=1					Context-modulator	24	LL
RPA3871	Q6N324	Nuclear protein SET OS=Rhodopseudomonas palustris (strain ATCC BAA-98 / CGA009) OX=258594 GN=mes-4 PE=4 SV=1	rpa:TX73_020060				Context-modulator	24	LL
RPA1235	Q6NAF0	Possible Leucine-Binding Protein (LBP) OS=Rhodopseudomonas palustris (strain ATCC BAA-98 / CGA009) OX=258594 GN=RPA1235 PE=3 SV=1	rpa:TX73_006340	K01999	rpa02010,rpa02024	ABC transporters, Quorum sensing	Context-modulator	24	LL
RPA2141	Q6N7W3	3-keto-5-aminohexanoate cleavage protein OS=Rhodopseudomonas palustris (strain ATCC BAA-98 / CGA009) OX=258594 GN=RPA2141 PE=4 SV=1	rpa:TX73_011045				Context-modulator	24	LL
RPA4148	Q6N2A2	Phosphoribosyl pyrophosphate synthase OS=Rhodopseudomonas palustris (strain ATCC BAA-98 / CGA009) OX=258594 GN=prsA PE=3 SV=1	rpa:TX73_021500	K00948	rpa00030,rpa00230,rpa01100,rpa01110,rpa01120,rpa01200,rpa01230	Pentose phosphate pathway, Purine metabolism, Metabolic pathways, Biosynthesis of secondary metabolites, Microbial metabolism in diverse environments, Carbon metabolism, Biosynthesis of amino acids	Context-modulator	24	LL
RPA3708	Q6N3I5	Globin-like protein OS=Rhodopseudomonas palustris (strain ATCC BAA-98 / CGA009) OX=258594 GN=RPA3708 PE=3 SV=1	rpa:TX73_019210				Context-modulator	24	LL
RPA1786	Q6N8W7	Putative 3-hydroxybutyryl-CoA dehydratase OS=Rhodopseudomonas palustris (strain ATCC BAA-98 / CGA009) OX=258594 GN=RPA1786 PE=1 SV=1					Context-modulator	24	LL
RPA1134	Q6NAP7	Porin OS=Rhodopseudomonas palustris (strain ATCC BAA-98 / CGA009) OX=258594 GN=RPA1134 PE=4 SV=1	rpa:TX73_005825				Context-modulator	26	LL
RPA1094	Q6NAT6	Glutaryl-CoA dehydrogenase OS=Rhodopseudomonas palustris (strain ATCC BAA-98 / CGA009) OX=258594 GN=RPA1094 PE=3 SV=1	rpa:TX73_005625	K00252	rpa00071,rpa00310,rpa00362,rpa00380,rpa01100,rpa01110,rpa01120	Fatty acid degradation, Lysine degradation, Benzoate degradation, Tryptophan metabolism, Metabolic pathways, Biosynthesis of secondary metabolites, Microbial metabolism in diverse environments	Context-modulator	26	LL
RPA2702	Q6N6B6	DUF24 predicted transcriptional regulator related to MarR family OS=Rhodopseudomonas palustris (strain ATCC BAA-98 / CGA009) OX=258594 GN=RPA2702 PE=4 SV=1	rpa:TX73_014000				Context-modulator	26	LL
RPA0945	Q6NB83	Transketolase OS=Rhodopseudomonas palustris (strain ATCC BAA-98 / CGA009) OX=258594 GN=cbbT2 PE=3 SV=1	rpa:TX73_004870	K00615	rpa00030,rpa00710,rpa01100,rpa01110,rpa01120,rpa01200,rpa01230	Pentose phosphate pathway, Carbon fixation by Calvin cycle, Metabolic pathways, Biosynthesis of secondary metabolites, Microbial metabolism in diverse environments, Carbon metabolism, Biosynthesis of amino acids	Context-modulator	26	LL
RPA1548	A0A4Z9	H subunit of photosynthetic reaction center complex OS=Rhodopseudomonas palustris (strain ATCC BAA-98 / CGA009) OX=258594 GN=puhA PE=1 SV=1	rpa:TX73_007955	K13991	rpa02020	Two-component system	Context-modulator	26	LL
RPA3057	Q6N5C2	ABC transporter duplicated ATPase domains OS=Rhodopseudomonas palustris (strain ATCC BAA-98 / CGA009) OX=258594 GN=RPA3057 PE=3 SV=1	rpa:TX73_015815				Context-modulator	4	LL
RPA1734	Q6N916	Putative amidotransferase subunit A OS=Rhodopseudomonas palustris (strain ATCC BAA-98 / CGA009) OX=258594 GN=RPA1734 PE=3 SV=1	rpa:TX73_008920	K01426	rpa00330,rpa00360,rpa00380,rpa00627,rpa00643,rpa01100,rpa01120	Arginine and proline metabolism, Phenylalanine metabolism, Tryptophan metabolism, Aminobenzoate degradation, Styrene degradation, Metabolic pathways, Microbial metabolism in diverse environments	Context-modulator	19	LL
RPA3493	Q6N447	Thymidylate synthase OS=Rhodopseudomonas palustris (strain ATCC BAA-98 / CGA009) OX=258594 GN=thyA PE=3 SV=1					Context-modulator	19	LL
RPA0274	Q6ND35	Nitrogen regulatory protein P-II OS=Rhodopseudomonas palustris (strain ATCC BAA-98 / CGA009) OX=258594 GN=glnK2 PE=3 SV=1	rpa:TX73_001430				Context-modulator	17	LL
RPA2772	Q6N646	Endolytic peptidoglycan transglycosylase RlpA OS=Rhodopseudomonas palustris (strain ATCC BAA-98 / CGA009) OX=258594 GN=rlpA2 PE=3 SV=1	rpa:TX73_014360				Context-modulator	17	LL
RPA2467	Q6N6Z6	Cysteine desulfurase OS=Rhodopseudomonas palustris (strain ATCC BAA-98 / CGA009) OX=258594 GN=sufS PE=3 SV=1	rpa:TX73_012755	K11717	rpa00450,rpa01100	Selenocompound metabolism, Metabolic pathways	Context-modulator	17	LL
RPA4834	Q6N0C9	Peptide methionine sulfoxide reductase MsrA OS=Rhodopseudomonas palustris (strain ATCC BAA-98 / CGA009) OX=258594 GN=msrA PE=3 SV=1	rpa:TX73_025120				Context-modulator	17	LL
RPA1288	Q6NA97	RNA polymerase sigma factor RpoD OS=Rhodopseudomonas palustris (strain ATCC BAA-98 / CGA009) OX=258594 GN=rpoD PE=3 SV=1	rpa:TX73_006610	K03086	rpa02040	Flagellar assembly	Context-modulator	17	LL
RPA1635	Q6N9B4	RNA polymerase ECF-type sigma factor OS=Rhodopseudomonas palustris (strain ATCC BAA-98 / CGA009) OX=258594 GN=RPA1635 PE=3 SV=1	rpa:TX73_008400				Context-modulator	17	LL
RPA3749	Q6N3E5	Ethanolamine ammonia-lyase large subunit OS=Rhodopseudomonas palustris (strain ATCC BAA-98 / CGA009) OX=258594 GN=eutB PE=3 SV=1	rpa:TX73_019415	K03735	rpa00564,rpa01100	Glycerophospholipid metabolism, Metabolic pathways	Context-modulator	17	LL
RPA3791	Q6N3A3	Probable transcriptional regulator TetR family OS=Rhodopseudomonas palustris (strain ATCC BAA-98 / CGA009) OX=258594 GN=RPA3791 PE=4 SV=1	rpa:TX73_019625				Context-modulator	17	LL
RPA4393	Q6N1L2	DUF4170 domain-containing protein OS=Rhodopseudomonas palustris (strain ATCC BAA-98 / CGA009) OX=258594 GN=RPA4393 PE=4 SV=1	rpa:TX73_022770				Context-modulator	17	LL
RPA4685	Q6N0S6	Lysine--tRNA ligase OS=Rhodopseudomonas palustris (strain ATCC BAA-98 / CGA009) OX=258594 GN=lysS PE=3 SV=1	rpa:TX73_024350	K04566	rpa00970	Aminoacyl-tRNA biosynthesis	Context-modulator	17	LL
RPA1572	Q6N9H7	Putative carbon-monoxide dehydrogenase large subunit OS=Rhodopseudomonas palustris (strain ATCC BAA-98 / CGA009) OX=258594 GN=RPA1572 PE=4 SV=1	rpa:TX73_008075				Context-modulator	15	LL
RPA3984	Q6N2R5	Bifunctional protein HldE OS=Rhodopseudomonas palustris (strain ATCC BAA-98 / CGA009) OX=258594 GN=hldE PE=3 SV=1					Context-modulator	15	LL
RPA4048	Q6N2K2	Alpha-D-glucose-1-phosphate cytidylyltransferase OS=Rhodopseudomonas palustris (strain ATCC BAA-98 / CGA009) OX=258594 GN=rfbF PE=4 SV=1	rpa:TX73_020975	K00978	rpa00500,rpa00520,rpa00541,rpa01100,rpa01250	Starch and sucrose metabolism, Amino sugar and nucleotide sugar metabolism, Biosynthesis of various nucleotide sugars, Metabolic pathways, Biosynthesis of nucleotide sugars	Context-modulator	15	LL
RPA0075	Q6NDN0	PD-(D/E)XK endonuclease-like domain-containing protein OS=Rhodopseudomonas palustris (strain ATCC BAA-98 / CGA009) OX=258594 GN=RPA0075 PE=4 SV=1	rpa:TX73_000390				Context-modulator	20	LL
RPA3660	Q6N3N3	Urease subunit alpha OS=Rhodopseudomonas palustris (strain ATCC BAA-98 / CGA009) OX=258594 GN=ureC PE=3 SV=1					Context-modulator	20	LL
RPA2043	Q6N861	Putative ABC transporter periplasmic substrate-binding protein OS=Rhodopseudomonas palustris (strain ATCC BAA-98 / CGA009) OX=258594 GN=RPA2043 PE=4 SV=1	rpa:TX73_010525	K15553	rpa00920,rpa02010	Sulfur metabolism, ABC transporters	Context-modulator	37	LL
RPA3301	Q6N4N6	Putative lipid transfer protein OS=Rhodopseudomonas palustris (strain ATCC BAA-98 / CGA009) OX=258594 GN=RPA3301 PE=3 SV=1	rpa:TX73_017065				Context-modulator	37	LL
RPA1510	Q6N9N0	AB hydrolase-1 domain-containing protein OS=Rhodopseudomonas palustris (strain ATCC BAA-98 / CGA009) OX=258594 GN=RPA1510 PE=4 SV=1	rpa:TX73_007760				Context-modulator	37	LL
RPA0089	Q6NDL6	Phasin domain-containing protein OS=Rhodopseudomonas palustris (strain ATCC BAA-98 / CGA009) OX=258594 GN=RPA0089 PE=4 SV=1	rpa:TX73_000460				Context-modulator	37	LL
RPA0981	Q6NB49	histidine kinase OS=Rhodopseudomonas palustris (strain ATCC BAA-98 / CGA009) OX=258594 GN=RPA0981 PE=4 SV=1	rpa:TX73_005050				Context-modulator	23	LL
RPA2845	Q6N5X5	Serine--tRNA ligase OS=Rhodopseudomonas palustris (strain ATCC BAA-98 / CGA009) OX=258594 GN=serS PE=3 SV=1					Context-modulator	23	LL
RPA4307	Q6N1U7	Methyl-accepting chemotaxis receptor/sensory transducer OS=Rhodopseudomonas palustris (strain ATCC BAA-98 / CGA009) OX=258594 GN=RPA4307 PE=3 SV=1	rpa:TX73_022320	K03406	rpa02020,rpa02030	Two-component system, Bacterial chemotaxis	Context-modulator	23	LL
RPA2477	Q6N6Y6	Possible ATP-dependent RNA helicase OS=Rhodopseudomonas palustris (strain ATCC BAA-98 / CGA009) OX=258594 GN=RPA2477 PE=3 SV=1	rpa:TX73_012805				Context-modulator	23	LL
RPA4419	Q6N1I6	Glutathione hydrolase proenzyme OS=Rhodopseudomonas palustris (strain ATCC BAA-98 / CGA009) OX=258594 GN=ggt3 PE=3 SV=1	rpa:TX73_022905	K00681	rpa00430,rpa00460,rpa00480,rpa01100	Taurine and hypotaurine metabolism, Cyanoamino acid metabolism, Glutathione metabolism, Metabolic pathways	Context-modulator	29	LL
RPA3856	Q6N339	Uncharacterized protein OS=Rhodopseudomonas palustris (strain ATCC BAA-98 / CGA009) OX=258594 GN=RPA3856 PE=4 SV=1	rpa:TX73_019980				Context-modulator	29	LL
RPA4468	Q6N1D8	SoxAX cytochrome complex subunit A OS=Rhodopseudomonas palustris (strain ATCC BAA-98 / CGA009) OX=258594 GN=RPA4468 PE=3 SV=1	rpa:TX73_023200	K17222	rpa00920,rpa01100,rpa01120,rpa01320	Sulfur metabolism, Metabolic pathways, Microbial metabolism in diverse environments, Sulfur cycle	Context-modulator	29	LL
RPA3159	Q6N524	Probable glutathione S-transferase OS=Rhodopseudomonas palustris (strain ATCC BAA-98 / CGA009) OX=258594 GN=RPA3159 PE=4 SV=1	rpa:TX73_016330	K00799	rpa00480,rpa01100	Glutathione metabolism, Metabolic pathways	Context-modulator	54	LL
RPA1840	Q6N8R3	Dihydropteroate synthase OS=Rhodopseudomonas palustris (strain ATCC BAA-98 / CGA009) OX=258594 GN=folP PE=3 SV=1	rpa:TX73_009460	K00796	rpa00790,rpa01100,rpa01240	Folate biosynthesis, Metabolic pathways, Biosynthesis of cofactors	Context-modulator	54	LL
RPA3575	Q6N3W7	Thiazole synthase OS=Rhodopseudomonas palustris (strain ATCC BAA-98 / CGA009) OX=258594 GN=thiG PE=3 SV=1					Context-modulator	54	LL
RPA3449	Q6N490	Ribonuclease VapC OS=Rhodopseudomonas palustris (strain ATCC BAA-98 / CGA009) OX=258594 GN=vapC PE=3 SV=1	rpa:TX73_017850				Context-modulator	54	LL
RPA4697	Q6N0R4	4-oxalomesaconate hydratase OS=Rhodopseudomonas palustris (strain ATCC BAA-98 / CGA009) OX=258594 GN=ligJ PE=1 SV=1	rpa:TX73_024405	K10220	rpa00362,rpa01100,rpa01120	Benzoate degradation, Metabolic pathways, Microbial metabolism in diverse environments	Context-modulator	54	LL
RPA3494	Q6N446	Possible TctC subunit of the Tripartite Tricarboxylate Transport(TTT) Family OS=Rhodopseudomonas palustris (strain ATCC BAA-98 / CGA009) OX=258594 GN=RPA3494 PE=1 SV=1	rpa:TX73_018095	K07795	rpa02020	Two-component system	Context-modulator	54	LL
RPA1120	Q6NAR1	Tol-Pal system protein TolB OS=Rhodopseudomonas palustris (strain ATCC BAA-98 / CGA009) OX=258594 GN=tolB PE=3 SV=1					Context-modulator	54	LL
RPA3528	P61616	UDP-N-acetylenolpyruvoylglucosamine reductase OS=Rhodopseudomonas palustris (strain ATCC BAA-98 / CGA009) OX=258594 GN=murB PE=3 SV=1					Context-modulator	54	LL
RPA2201	Q6N7Q5	Quinone oxidoreductase OS=Rhodopseudomonas palustris (strain ATCC BAA-98 / CGA009) OX=258594 GN=RPA2201 PE=4 SV=1	rpa:TX73_011360				Context-modulator	48	LL
RPA3653	Q6N3P0	UPF0033 domain-containing protein OS=Rhodopseudomonas palustris (strain ATCC BAA-98 / CGA009) OX=258594 GN=RPA3653 PE=3 SV=1	rpa:TX73_018930	K04085	rpa04122	Sulfur relay system	Context-modulator	48	LL
RPA3618	Q6N3S5	AAA ATPase OS=Rhodopseudomonas palustris (strain ATCC BAA-98 / CGA009) OX=258594 GN=RPA3618 PE=4 SV=1	rpa:TX73_018750				Context-modulator	10	LL
RPA0332	Q6NCY5	Uncharacterized protein OS=Rhodopseudomonas palustris (strain ATCC BAA-98 / CGA009) OX=258594 GN=RPA0332 PE=4 SV=1	rpa:TX73_001725				Context-modulator	10	LL
RPA3872	Q6N323	Uncharacterized protein OS=Rhodopseudomonas palustris (strain ATCC BAA-98 / CGA009) OX=258594 GN=RPA3872 PE=4 SV=1	rpa:TX73_020065				Context-modulator	10	LL
RPA3009	P35108	Light-harvesting protein B-800-850 beta chain C OS=Rhodopseudomonas palustris (strain ATCC BAA-98 / CGA009) OX=258594 GN=pucBC PE=3 SV=1					Context-modulator	10	LL
RPA3451	Q6N488	Possible transcriptional regulator TetR family OS=Rhodopseudomonas palustris (strain ATCC BAA-98 / CGA009) OX=258594 GN=RPA3451 PE=4 SV=1	rpa:TX73_017865				Context-modulator	10	LL
RPA3583	Q6N3W0	DUF1778 domain-containing protein OS=Rhodopseudomonas palustris (strain ATCC BAA-98 / CGA009) OX=258594 GN=RPA3583 PE=4 SV=1	rpa:TX73_018565				Context-modulator	10	LL
RPA1178	P60919	Histidine--tRNA ligase OS=Rhodopseudomonas palustris (strain ATCC BAA-98 / CGA009) OX=258594 GN=hisS PE=3 SV=1					Context-modulator	10	LL
RPA4090	Q6N2G0	Uncharacterized protein OS=Rhodopseudomonas palustris (strain ATCC BAA-98 / CGA009) OX=258594 GN=RPA4090 PE=4 SV=1	rpa:TX73_021185				Context-modulator	10	LL
RPA1259	Q6NAC6	Putative cation-transporting P-type ATPase OS=Rhodopseudomonas palustris (strain ATCC BAA-98 / CGA009) OX=258594 GN=RPA1259 PE=4 SV=1	rpa:TX73_006465				Context-modulator	13	LL
RPA2446	Q6N717	Putative aminotransferase OS=Rhodopseudomonas palustris (strain ATCC BAA-98 / CGA009) OX=258594 GN=RPA2446 PE=4 SV=1	rpa:TX73_012650				Context-modulator	13	LL
RPA4766	Q6N0J6	O-succinylhomoserine sulfhydrylase OS=Rhodopseudomonas palustris (strain ATCC BAA-98 / CGA009) OX=258594 GN=metZ PE=3 SV=1	rpa:TX73_024775	K10764	rpa00270,rpa00920,rpa01100,rpa01120	Cysteine and methionine metabolism, Sulfur metabolism, Metabolic pathways, Microbial metabolism in diverse environments	Context-modulator	13	LL
RPA0912	Q6NBB6	Thiol:disulfide interchange protein DsbD N-terminal domain-containing protein OS=Rhodopseudomonas palustris (strain ATCC BAA-98 / CGA009) OX=258594 GN=RPA0912 PE=4 SV=1	rpa:TX73_004705				Background	52	HH
RPA2763	Q6N655	Putative O-acetylhomoserine sulfhydrylase OS=Rhodopseudomonas palustris (strain ATCC BAA-98 / CGA009) OX=258594 GN=RPA2763 PE=3 SV=1	rpa:TX73_014315	K01740	rpa00270,rpa01100	Cysteine and methionine metabolism, Metabolic pathways	Background	52	HH
RPA1446	Q6N9U0	Possible dipeptide ABC transporter (Dipeptide-binding protein) OS=Rhodopseudomonas palustris (strain ATCC BAA-98 / CGA009) OX=258594 GN=RPA1446 PE=3 SV=1	rpa:TX73_007430	K02035	rpa02024	Quorum sensing	Background	52	HH
RPA0999	Q6NB31	Methyltransferase domain-containing protein OS=Rhodopseudomonas palustris (strain ATCC BAA-98 / CGA009) OX=258594 GN=PA5115 PE=4 SV=1	rpa:TX73_005140				Background	52	HH
RPA2189	Q6N7R7	Possible transcriptional regulator TetR family OS=Rhodopseudomonas palustris (strain ATCC BAA-98 / CGA009) OX=258594 GN=RPA2189 PE=4 SV=1	rpa:TX73_011295				Background	52	HH
RPA3919	Q6N2X9	Possible mannose-1-phosphate guanyltransferase OS=Rhodopseudomonas palustris (strain ATCC BAA-98 / CGA009) OX=258594 GN=RPA3919 PE=4 SV=1	rpa:TX73_020315	K00966	rpa00051,rpa00520,rpa00541,rpa01100,rpa01110,rpa01240,rpa01250	Fructose and mannose metabolism, Amino sugar and nucleotide sugar metabolism, Biosynthesis of various nucleotide sugars, Metabolic pathways, Biosynthesis of secondary metabolites, Biosynthesis of cofactors, Biosynthesis of nucleotide sugars	Background	52	HH
RPA1144	Q6NAN9	Protein phosphatase CheZ OS=Rhodopseudomonas palustris (strain ATCC BAA-98 / CGA009) OX=258594 GN=RPA1144 PE=3 SV=1	rpa:TX73_005875	K03414	rpa02030	Bacterial chemotaxis	Background	52	HH
RPA3084	Q6N597	Replicative DNA helicase OS=Rhodopseudomonas palustris (strain ATCC BAA-98 / CGA009) OX=258594 GN=dnaB PE=3 SV=1	rpa:TX73_015955	K02314	rpa03030	DNA replication	Background	52	HH
RPA0525	Q6NCE7	Biosynthetic peptidoglycan transglycosylase OS=Rhodopseudomonas palustris (strain ATCC BAA-98 / CGA009) OX=258594 GN=mtgA PE=3 SV=1					Background	11	HH
RPA0538	Q6NCD4	Porin OS=Rhodopseudomonas palustris (strain ATCC BAA-98 / CGA009) OX=258594 GN=RPA0538 PE=3 SV=1	rpa:TX73_002785				Background	11	HH
RPA0944	Q6NB84	Glyceraldehyde-3-phosphate dehydrogenase(GAPDH) OS=Rhodopseudomonas palustris (strain ATCC BAA-98 / CGA009) OX=258594 GN=cbbG PE=3 SV=1	rpa:TX73_004865	K00134	rpa00010,rpa00710,rpa01100,rpa01110,rpa01120,rpa01200,rpa01230	Glycolysis / Gluconeogenesis, Carbon fixation by Calvin cycle, Metabolic pathways, Biosynthesis of secondary metabolites, Microbial metabolism in diverse environments, Carbon metabolism, Biosynthesis of amino acids	Background	11	HH
RPA1141	P60366	Co-chaperonin GroES 1 OS=Rhodopseudomonas palustris (strain ATCC BAA-98 / CGA009) OX=258594 GN=groES1 PE=3 SV=1					Background	11	HH
RPA1542	Q6N9K3	Light-independent protochlorophyllide reductase subunit N OS=Rhodopseudomonas palustris (strain ATCC BAA-98 / CGA009) OX=258594 GN=bchN PE=3 SV=1					Background	11	HH
RPA1826	Q6N8S7	Right handed beta helix domain-containing protein OS=Rhodopseudomonas palustris (strain ATCC BAA-98 / CGA009) OX=258594 GN=RPA1826 PE=4 SV=1	rpa:TX73_009395				Background	11	HH
RPA2120	Q6N7Y4	Putative hemin binding protein OS=Rhodopseudomonas palustris (strain ATCC BAA-98 / CGA009) OX=258594 GN=RPA2120 PE=4 SV=1	rpa:TX73_010925				Background	11	HH
RPA2420	Q6N743	Putative soluble lytic murein transglycosylase OS=Rhodopseudomonas palustris (strain ATCC BAA-98 / CGA009) OX=258594 GN=RPA2420 PE=3 SV=1	rpa:TX73_012515				Background	11	HH
RPA2580	Q6N6N4	Protein-L-isoaspartate O-methyltransferase OS=Rhodopseudomonas palustris (strain ATCC BAA-98 / CGA009) OX=258594 GN=RPA2580 PE=3 SV=1	rpa:TX73_013355				Background	11	HH
RPA3322	Q6N4L5	mannose-1-phosphate guanylyltransferase OS=Rhodopseudomonas palustris (strain ATCC BAA-98 / CGA009) OX=258594 GN=cpsB PE=3 SV=1	rpa:TX73_017175	K16011	rpa00051,rpa00520,rpa00541,rpa01100,rpa01110,rpa01250	Fructose and mannose metabolism, Amino sugar and nucleotide sugar metabolism, Biosynthesis of various nucleotide sugars, Metabolic pathways, Biosynthesis of secondary metabolites, Biosynthesis of nucleotide sugars	Background	11	HH
RPA3444	Q6N495	Transcriptional regulator GntR family OS=Rhodopseudomonas palustris (strain ATCC BAA-98 / CGA009) OX=258594 GN=RPA3444 PE=4 SV=1	rpa:TX73_017825				Background	11	HH
RPA3876	Q6N319	Fumarate hydratase class I OS=Rhodopseudomonas palustris (strain ATCC BAA-98 / CGA009) OX=258594 GN=fumA PE=3 SV=1	rpa:TX73_020085	K01676	rpa00020,rpa00620,rpa00720,rpa01100,rpa01110,rpa01120,rpa01200	Citrate cycle (TCA cycle), Pyruvate metabolism, Other carbon fixation pathways, Metabolic pathways, Biosynthesis of secondary metabolites, Microbial metabolism in diverse environments, Carbon metabolism	Background	11	HH
RPA3899	Q6N2Z8	Flagellar basal-body rod protein FlgF OS=Rhodopseudomonas palustris (strain ATCC BAA-98 / CGA009) OX=258594 GN=flgF PE=3 SV=1	rpa:TX73_020215	K02391	rpa02040	Flagellar assembly	Background	11	HH
RPA3992	Q6N2Q7	Fumarylacetoacetate (FAA) hydrolase OS=Rhodopseudomonas palustris (strain ATCC BAA-98 / CGA009) OX=258594 GN=RPA3992 PE=4 SV=1	rpa:TX73_020685	K16165	rpa00350,rpa01100,rpa01120	Tyrosine metabolism, Metabolic pathways, Microbial metabolism in diverse environments	Background	11	HH
RPA4352	Q6N1Q2	MaoC-like domain-containing protein OS=Rhodopseudomonas palustris (strain ATCC BAA-98 / CGA009) OX=258594 GN=RPA4352 PE=4 SV=1	rpa:TX73_022560				Background	11	HH
RPA0036	Q6NDR8	DUF559 domain-containing protein OS=Rhodopseudomonas palustris (strain ATCC BAA-98 / CGA009) OX=258594 GN=RPA0036 PE=4 SV=1	rpa:TX73_000185				Background	11	HH
RPA0445	Q6NCM7	Possible HlyC/CorC family of transporters with CBS domains OS=Rhodopseudomonas palustris (strain ATCC BAA-98 / CGA009) OX=258594 GN=RPA0445 PE=3 SV=1	rpa:TX73_002310				Background	11	HH
RPA3080	Q6N5A1	50S ribosomal protein L9 OS=Rhodopseudomonas palustris (strain ATCC BAA-98 / CGA009) OX=258594 GN=rplI PE=1 SV=1					Background	11	HH
RPA3889	Q6N308	Flagellar biosynthesis protein FliO OS=Rhodopseudomonas palustris (strain ATCC BAA-98 / CGA009) OX=258594 GN=RPA3889 PE=4 SV=1	rpa:TX73_020165	K02418	rpa02040	Flagellar assembly	Background	11	HH
RPA2191	Q6N7R5	UPF0178 protein RPA2191 OS=Rhodopseudomonas palustris (strain ATCC BAA-98 / CGA009) OX=258594 GN=RPA2191 PE=3 SV=1					Background	11	HH
RPA2667	Q6N6F0	Invasion associated locus B family protein OS=Rhodopseudomonas palustris (strain ATCC BAA-98 / CGA009) OX=258594 GN=RPA2667 PE=4 SV=1	rpa:TX73_013825				Background	11	HH
RPA4133	Q6N2B7	DUF2285 domain-containing protein OS=Rhodopseudomonas palustris (strain ATCC BAA-98 / CGA009) OX=258594 GN=RPA4133 PE=4 SV=1	rpa:TX73_021415				Background	11	HH
RPA4430	Q6N1H5	Putative TonB-dependent receptor OS=Rhodopseudomonas palustris (strain ATCC BAA-98 / CGA009) OX=258594 GN=RPA4430 PE=3 SV=1	rpa:TX73_022960				Background	11	HH
RPA1174	Q6NAL0	Ribosomal RNA large subunit methyltransferase J OS=Rhodopseudomonas palustris (strain ATCC BAA-98 / CGA009) OX=258594 GN=rlmJ PE=3 SV=1	rpa:TX73_006025				Background	11	HH
RPA0193	Q6NDB6	AFG1-like ATPase OS=Rhodopseudomonas palustris (strain ATCC BAA-98 / CGA009) OX=258594 GN=RPA0193 PE=4 SV=1	rpa:TX73_001000				Background	11	HH
RPA0389	Q6NCT0	Putative penicillin-insensitive murein endopeptidase A OS=Rhodopseudomonas palustris (strain ATCC BAA-98 / CGA009) OX=258594 GN=mepA PE=4 SV=1	rpa:TX73_002025				Background	11	HH
RPA0455	Q6NCL7	Tryptophan--tRNA ligase OS=Rhodopseudomonas palustris (strain ATCC BAA-98 / CGA009) OX=258594 GN=trpS PE=3 SV=1	rpa:TX73_002360	K01867	rpa00970	Aminoacyl-tRNA biosynthesis	Background	11	HH
RPA0885	Q6NBE3	Uncharacterized protein OS=Rhodopseudomonas palustris (strain ATCC BAA-98 / CGA009) OX=258594 GN=RPA0885 PE=4 SV=1	rpa:TX73_004560				Background	11	HH
RPA1616	Q6N9D3	DUF2927 domain-containing protein OS=Rhodopseudomonas palustris (strain ATCC BAA-98 / CGA009) OX=258594 GN=RPA1616 PE=4 SV=1	rpa:TX73_008300				Background	11	HH
RPA2005	Q6N899	ABC transporter fused ATPase and permease domain OS=Rhodopseudomonas palustris (strain ATCC BAA-98 / CGA009) OX=258594 GN=RPA2005 PE=3 SV=1	rpa:TX73_010335	K24821	rpa02010	ABC transporters	Background	11	HH
RPA2523	Q6N6U1	Putative lactoylglutathione lyase OS=Rhodopseudomonas palustris (strain ATCC BAA-98 / CGA009) OX=258594 GN=RPA2523 PE=4 SV=1	rpa:TX73_013030	K01759	rpa00620,rpa01100	Pyruvate metabolism, Metabolic pathways	Background	11	HH
RPA3098	Q6N583	3-methyl-2-oxobutanoate hydroxymethyltransferase OS=Rhodopseudomonas palustris (strain ATCC BAA-98 / CGA009) OX=258594 GN=panB PE=3 SV=1					Background	11	HH
RPA3377	Q6N4G0	3-oxoacyl-acyl carrier protein reductase OS=Rhodopseudomonas palustris (strain ATCC BAA-98 / CGA009) OX=258594 GN=RPA3377 PE=4 SV=1	rpa:TX73_017465				Background	11	HH
RPA4193	Q6N257	Pyruvate kinase OS=Rhodopseudomonas palustris (strain ATCC BAA-98 / CGA009) OX=258594 GN=pyk PE=3 SV=1	rpa:TX73_021735	K00873	rpa00010,rpa00620,rpa01100,rpa01110,rpa01120,rpa01200,rpa01230	Glycolysis / Gluconeogenesis, Pyruvate metabolism, Metabolic pathways, Biosynthesis of secondary metabolites, Microbial metabolism in diverse environments, Carbon metabolism, Biosynthesis of amino acids	Background	11	HH
RPA4236	Q6N216	Mce4/Rv3499c/MTV023.06c protein OS=Rhodopseudomonas palustris (strain ATCC BAA-98 / CGA009) OX=258594 GN=RPA4236 PE=4 SV=1	rpa:TX73_021950	K02067	rpa02010	ABC transporters	Background	11	HH
RPA0064	Q6NDP1	30S ribosomal protein S1 OS=Rhodopseudomonas palustris (strain ATCC BAA-98 / CGA009) OX=258594 GN=rpsA PE=1 SV=1					Background	11	HH
RPA0465	Q6NCK7	Possible transmembrane protein OS=Rhodopseudomonas palustris (strain ATCC BAA-98 / CGA009) OX=258594 GN=RPA0465 PE=4 SV=1	rpa:TX73_002410				Background	11	HH
RPA0606	Q6NC66	Peptide chain release factor 1 OS=Rhodopseudomonas palustris (strain ATCC BAA-98 / CGA009) OX=258594 GN=prfA PE=3 SV=1					Background	11	HH
RPA0854	Q6NBH4	5-aminolevulinate synthase OS=Rhodopseudomonas palustris (strain ATCC BAA-98 / CGA009) OX=258594 GN=hemO PE=3 SV=1	rpa:TX73_004400	K00643	rpa00260,rpa00860,rpa01100,rpa01110,rpa01240	Glycine, serine and threonine metabolism, Porphyrin metabolism, Metabolic pathways, Biosynthesis of secondary metabolites, Biosynthesis of cofactors	Background	11	HH
RPA1114	Q6NAR7	DUF2852 domain-containing protein OS=Rhodopseudomonas palustris (strain ATCC BAA-98 / CGA009) OX=258594 GN=RPA1114 PE=4 SV=1	rpa:TX73_005725				Background	11	HH
RPA1155	Q6NAM9	Putative pmbA protein maturation of antibiotic MccB17 OS=Rhodopseudomonas palustris (strain ATCC BAA-98 / CGA009) OX=258594 GN=RPA1155 PE=3 SV=1	rpa:TX73_005930				Background	11	HH
RPA1915	Q6N8I8	Two-component transcriptional regulator FeuP winged helix family OS=Rhodopseudomonas palustris (strain ATCC BAA-98 / CGA009) OX=258594 GN=feuP PE=4 SV=1	rpa:TX73_009870				Background	11	HH
RPA1236	Q6NAE9	Putative acyl-CoA dehydrogenase OS=Rhodopseudomonas palustris (strain ATCC BAA-98 / CGA009) OX=258594 GN=RPA1236 PE=3 SV=1	rpa:TX73_006345	K00249	rpa00071,rpa00280,rpa01100,rpa01110,rpa01212	Fatty acid degradation, Valine, leucine and isoleucine degradation, Metabolic pathways, Biosynthesis of secondary metabolites, Fatty acid metabolism	Background	11	HH
RPA0069	Q6NDN6	Tryptophan synthase beta chain OS=Rhodopseudomonas palustris (strain ATCC BAA-98 / CGA009) OX=258594 GN=trpB PE=3 SV=1					Background	11	HH
RPA1614	Q6N9D5	Isovaleryl-CoA dehydrogenase OS=Rhodopseudomonas palustris (strain ATCC BAA-98 / CGA009) OX=258594 GN=ivd2 PE=3 SV=1	rpa:TX73_008290	K00253	rpa00280,rpa01100	Valine, leucine and isoleucine degradation, Metabolic pathways	Background	11	HH
RPA0168	Q6NDE0	Putative filament-A OS=Rhodopseudomonas palustris (strain ATCC BAA-98 / CGA009) OX=258594 GN=RPA0168 PE=4 SV=1	rpa:TX73_000875				Background	11	HH
RPA0504	Q6NCG8	Shikimate kinase OS=Rhodopseudomonas palustris (strain ATCC BAA-98 / CGA009) OX=258594 GN=aroK PE=3 SV=1					Background	11	HH
RPA0511	Q6NCG1	Parvulin-like PPIase OS=Rhodopseudomonas palustris (strain ATCC BAA-98 / CGA009) OX=258594 GN=RPA0511 PE=3 SV=1	rpa:TX73_002650				Background	11	HH
RPA1004	Q6NB26	Uncharacterized protein OS=Rhodopseudomonas palustris (strain ATCC BAA-98 / CGA009) OX=258594 GN=RPA1004 PE=4 SV=1	rpa:TX73_005165				Background	11	HH
RPA2740	Q6N678	Phosphate acyltransferase OS=Rhodopseudomonas palustris (strain ATCC BAA-98 / CGA009) OX=258594 GN=plsX PE=3 SV=1					Background	11	HH
RPA2852	Q6N5W8	Putative sugar hydrolase OS=Rhodopseudomonas palustris (strain ATCC BAA-98 / CGA009) OX=258594 GN=RPA2852 PE=4 SV=1	rpa:TX73_014770	K01207	rpa00520,rpa01100,rpa01501	Amino sugar and nucleotide sugar metabolism, Metabolic pathways, beta-Lactam resistance	Background	11	HH
RPA3272	Q6N4R5	50S ribosomal protein L1 OS=Rhodopseudomonas palustris (strain ATCC BAA-98 / CGA009) OX=258594 GN=rplA PE=1 SV=3					Background	11	HH
RPA3886	Q6N311	Flagellar hook-basal body complex protein FliE OS=Rhodopseudomonas palustris (strain ATCC BAA-98 / CGA009) OX=258594 GN=fliE PE=3 SV=1	rpa:TX73_020150	K02408	rpa02040	Flagellar assembly	Background	11	HH
RPA4259	Q6N1Z3	NADH-ubiquinone dehydrogenase chain G OS=Rhodopseudomonas palustris (strain ATCC BAA-98 / CGA009) OX=258594 GN=nuoG2 PE=3 SV=1	rpa:TX73_022065	K00336	rpa00190,rpa01100	Oxidative phosphorylation, Metabolic pathways	Background	11	HH
RPA4355	Q6N1P9	Peptidyl-tRNA hydrolase OS=Rhodopseudomonas palustris (strain ATCC BAA-98 / CGA009) OX=258594 GN=pth PE=3 SV=1					Background	11	HH
RPA4655	Q6N0V5	L-fuculose phosphate aldolase OS=Rhodopseudomonas palustris (strain ATCC BAA-98 / CGA009) OX=258594 GN=fucA PE=4 SV=1	rpa:TX73_024170				Background	11	HH
RPA4784	Q6N0H8	OmpA/MotB domain OS=Rhodopseudomonas palustris (strain ATCC BAA-98 / CGA009) OX=258594 GN=RPA4784 PE=4 SV=1	rpa:TX73_024865				Background	11	HH
RPA4835	Q6N0C8	Uncharacterized protein OS=Rhodopseudomonas palustris (strain ATCC BAA-98 / CGA009) OX=258594 GN=RPA4835 PE=4 SV=1	rpa:TX73_025125				Background	11	HH
RPA2425	Q6N738	Putative lipase/esterase OS=Rhodopseudomonas palustris (strain ATCC BAA-98 / CGA009) OX=258594 GN=RPA2425 PE=4 SV=1	rpa:TX73_012545				Background	11	HH
RPA0562	Q6NCB0	MmgE/PrpD family OS=Rhodopseudomonas palustris (strain ATCC BAA-98 / CGA009) OX=258594 GN=RPA0562 PE=3 SV=1	rpa:TX73_002910				Background	11	HH
RPA0875	Q6NBF3	Ferrochelatase OS=Rhodopseudomonas palustris (strain ATCC BAA-98 / CGA009) OX=258594 GN=hemH PE=3 SV=1					Background	11	HH
RPA1414	Q6N9X2	MaoC-like dehydratase OS=Rhodopseudomonas palustris (strain ATCC BAA-98 / CGA009) OX=258594 GN=RPA1414 PE=4 SV=1	rpa:TX73_007255				Background	11	HH
RPA2010	Q6N894	Putative chemotaxis protein motB1 OS=Rhodopseudomonas palustris (strain ATCC BAA-98 / CGA009) OX=258594 GN=motB1 PE=3 SV=1	rpa:TX73_010360	K02557	rpa02030,rpa02040	Bacterial chemotaxis, Flagellar assembly	Background	11	HH
RPA2190	Q6N7R6	ATP-binding protein Uup OS=Rhodopseudomonas palustris (strain ATCC BAA-98 / CGA009) OX=258594 GN=uup PE=3 SV=1	rpa:TX73_011300				Background	11	HH
RPA2675	Q6N6E2	Ribosomal protein S12 methylthiotransferase RimO OS=Rhodopseudomonas palustris (strain ATCC BAA-98 / CGA009) OX=258594 GN=rimO PE=3 SV=1					Background	11	HH
RPA2855	Q6N5W5	Deoxyguanosinetriphosphate triphosphohydrolase-like protein OS=Rhodopseudomonas palustris (strain ATCC BAA-98 / CGA009) OX=258594 GN=RPA2855 PE=3 SV=1	rpa:TX73_014785	K01129	rpa00230,rpa01100,rpa01232	Purine metabolism, Metabolic pathways, Nucleotide metabolism	Background	11	HH
RPA2887	Q6N5T3	Protein-export membrane protein SecG OS=Rhodopseudomonas palustris (strain ATCC BAA-98 / CGA009) OX=258594 GN=secG PE=3 SV=1	rpa:TX73_014965	K03075	rpa02024,rpa03060,rpa03070	Quorum sensing, Protein export, Bacterial secretion system	Background	11	HH
RPA3107	Q6N575	Glutamyl-tRNA(Gln) amidotransferase subunit A OS=Rhodopseudomonas palustris (strain ATCC BAA-98 / CGA009) OX=258594 GN=gatA PE=3 SV=1					Background	11	HH
RPA3707	Q6N3I6	Possible nitrate transporter component nrtA OS=Rhodopseudomonas palustris (strain ATCC BAA-98 / CGA009) OX=258594 GN=RPA3707 PE=4 SV=1	rpa:TX73_019205				Background	11	HH
RPA3730	Q6N3G4	GMC-type oxidoreductase OS=Rhodopseudomonas palustris (strain ATCC BAA-98 / CGA009) OX=258594 GN=RPA3730 PE=3 SV=1	rpa:TX73_019320				Background	11	HH
RPA4366	Q6N1N9	Pyrroline-5-carboxylate reductase OS=Rhodopseudomonas palustris (strain ATCC BAA-98 / CGA009) OX=258594 GN=proC PE=3 SV=1	rpa:TX73_022630	K00286	rpa00330,rpa01100,rpa01110,rpa01230	Arginine and proline metabolism, Metabolic pathways, Biosynthesis of secondary metabolites, Biosynthesis of amino acids	Background	11	HH
RPA2466	Q6N6Z7	SufD needed for fhuF Fe-S center production/stability OS=Rhodopseudomonas palustris (strain ATCC BAA-98 / CGA009) OX=258594 GN=sufD PE=3 SV=1	rpa:TX73_012750				Background	11	HH
RPA0021	Q6NDT3	Possible short chain dehydrogenase OS=Rhodopseudomonas palustris (strain ATCC BAA-98 / CGA009) OX=258594 GN=RPA0021 PE=1 SV=1	rpa:TX73_000110				Background	11	HH
RPA0271	Q6ND38	Acyl-CoA thioesterase II OS=Rhodopseudomonas palustris (strain ATCC BAA-98 / CGA009) OX=258594 GN=tesB PE=3 SV=1	rpa:TX73_001415	K10805	rpa01040	Biosynthesis of unsaturated fatty acids	Background	11	HH
RPA1140	P60364	Chaperonin GroEL 1 OS=Rhodopseudomonas palustris (strain ATCC BAA-98 / CGA009) OX=258594 GN=groEL1 PE=3 SV=1					Background	11	HH
RPA1856	Q6N8P7	Fe-S metabolism associated domain-containing protein OS=Rhodopseudomonas palustris (strain ATCC BAA-98 / CGA009) OX=258594 GN=RPA1856 PE=3 SV=1	rpa:TX73_009545				Background	11	HH
RPA1908	Q6N8J5	DUF4129 domain-containing protein OS=Rhodopseudomonas palustris (strain ATCC BAA-98 / CGA009) OX=258594 GN=RPA1908 PE=4 SV=1	rpa:TX73_009830				Background	11	HH
RPA2775	Q6N643	Thymidylate kinase OS=Rhodopseudomonas palustris (strain ATCC BAA-98 / CGA009) OX=258594 GN=tmk PE=3 SV=1					Background	11	HH
RPA2945	Q6N5M9	NADH-quinone oxidoreductase subunit F OS=Rhodopseudomonas palustris (strain ATCC BAA-98 / CGA009) OX=258594 GN=nuoF1 PE=3 SV=1	rpa:TX73_015260	K00335	rpa00190,rpa01100	Oxidative phosphorylation, Metabolic pathways	Background	11	HH
RPA3381	Q6N4F6	Hpt domain OS=Rhodopseudomonas palustris (strain ATCC BAA-98 / CGA009) OX=258594 GN=RPA3381 PE=4 SV=1	rpa:TX73_017485				Background	11	HH
RPA3567	Q6N3X5	DUF4403 family protein OS=Rhodopseudomonas palustris (strain ATCC BAA-98 / CGA009) OX=258594 GN=RPA3567 PE=4 SV=1	rpa:TX73_018490				Background	11	HH
RPA2694	Q3V7S0	Pyridoxine 5'-phosphate synthase OS=Rhodopseudomonas palustris (strain ATCC BAA-98 / CGA009) OX=258594 GN=pdxJ PE=3 SV=1					Background	11	HH
RPA0331	Q6NCY6	Protein GrpE OS=Rhodopseudomonas palustris (strain ATCC BAA-98 / CGA009) OX=258594 GN=grpE PE=3 SV=2					Background	11	HH
RPA0568	Q6NCA4	Probable hydrolase OS=Rhodopseudomonas palustris (strain ATCC BAA-98 / CGA009) OX=258594 GN=RPA0568 PE=4 SV=1	rpa:TX73_002945	K01069	rpa00620,rpa01100	Pyruvate metabolism, Metabolic pathways	Background	11	HH
RPA2569	Q6N6P5	Cyclopropane-fatty-acyl-phospholipid synthase OS=Rhodopseudomonas palustris (strain ATCC BAA-98 / CGA009) OX=258594 GN=cfa1 PE=3 SV=1	rpa:TX73_013285				Background	11	HH
RPA4573	Q6N136	DUF992 domain-containing protein OS=Rhodopseudomonas palustris (strain ATCC BAA-98 / CGA009) OX=258594 GN=RPA4573 PE=4 SV=1	rpa:TX73_023755				Background	11	HH
RPA2875	Q6N5U5	NADPH-dependent 7-cyano-7-deazaguanine reductase OS=Rhodopseudomonas palustris (strain ATCC BAA-98 / CGA009) OX=258594 GN=queF PE=3 SV=1					Background	11	HH
RPA0054	Q6NDQ1	Putative small heat shock protein OS=Rhodopseudomonas palustris (strain ATCC BAA-98 / CGA009) OX=258594 GN=RPA0054 PE=3 SV=1	rpa:TX73_000280				Background	11	HH
RPA0067	Q6NDN8	Lipopolysaccharide assembly protein A domain-containing protein OS=Rhodopseudomonas palustris (strain ATCC BAA-98 / CGA009) OX=258594 GN=RPA0067 PE=4 SV=1	rpa:TX73_000350				Background	11	HH
RPA0314	P60538	Phosphoribosyl-ATP pyrophosphatase 1 OS=Rhodopseudomonas palustris (strain ATCC BAA-98 / CGA009) OX=258594 GN=hisE1 PE=3 SV=1					Background	11	HH
RPA0435	Q6NCN6	Ribosome-binding factor A OS=Rhodopseudomonas palustris (strain ATCC BAA-98 / CGA009) OX=258594 GN=rbfA PE=3 SV=1					Background	11	HH
RPA1076	Q6NAV4	Putative oxidoreductase OS=Rhodopseudomonas palustris (strain ATCC BAA-98 / CGA009) OX=258594 GN=RPA1076 PE=1 SV=1	rpa:TX73_005530				Background	11	HH
RPA1218	Q6NAG7	Putative ABC transporter periplasmic protein OS=Rhodopseudomonas palustris (strain ATCC BAA-98 / CGA009) OX=258594 GN=RPA1218 PE=3 SV=1	rpa:TX73_006255	K02035	rpa02024	Quorum sensing	Background	11	HH
RPA1637	Q6N9B2	Uncharacterized protein OS=Rhodopseudomonas palustris (strain ATCC BAA-98 / CGA009) OX=258594 GN=RPA1637 PE=4 SV=1	rpa:TX73_008410				Background	11	HH
RPA2647	Q6N6G8	Putative hydrolase OS=Rhodopseudomonas palustris (strain ATCC BAA-98 / CGA009) OX=258594 GN=RPA2647 PE=4 SV=1	rpa:TX73_013705				Background	11	HH
RPA3979	Q6N2S0	Putative NADH-dependent dehydrogenase OS=Rhodopseudomonas palustris (strain ATCC BAA-98 / CGA009) OX=258594 GN=RPA3979 PE=4 SV=1	rpa:TX73_020620				Background	11	HH
RPA4304	Q6N1V0	Phytase-like domain-containing protein OS=Rhodopseudomonas palustris (strain ATCC BAA-98 / CGA009) OX=258594 GN=RPA4304 PE=4 SV=1	rpa:TX73_022305				Background	11	HH
RPA0059	Q6NDP6	L-carnitine dehydratase/bile acid-inducible protein F OS=Rhodopseudomonas palustris (strain ATCC BAA-98 / CGA009) OX=258594 GN=RPA0059 PE=4 SV=1	rpa:TX73_000305				Background	11	HH
RPA0068	Q6NDN7	N-(5'-phosphoribosyl)anthranilate isomerase OS=Rhodopseudomonas palustris (strain ATCC BAA-98 / CGA009) OX=258594 GN=trpF PE=3 SV=1					Background	11	HH
RPA0381	Q6NCT8	Glucose-1-phosphate adenylyltransferase OS=Rhodopseudomonas palustris (strain ATCC BAA-98 / CGA009) OX=258594 GN=glgC PE=3 SV=1					Background	11	HH
RPA0408	Q6NCR1	50S ribosomal subunit assembly factor BipA OS=Rhodopseudomonas palustris (strain ATCC BAA-98 / CGA009) OX=258594 GN=bipA PE=3 SV=1	rpa:TX73_002120				Background	11	HH
RPA0427	Q6NCP3	Enoyl-[acyl-carrier-protein] reductase [NADH] OS=Rhodopseudomonas palustris (strain ATCC BAA-98 / CGA009) OX=258594 GN=RPA0427 PE=3 SV=1	rpa:TX73_002220	K00208	rpa00061,rpa00780,rpa01100,rpa01110,rpa01212,rpa01240	Fatty acid biosynthesis, Biotin metabolism, Metabolic pathways, Biosynthesis of secondary metabolites, Fatty acid metabolism, Biosynthesis of cofactors	Background	11	HH
RPA0429	Q6NCP1	Catalase-peroxidase OS=Rhodopseudomonas palustris (strain ATCC BAA-98 / CGA009) OX=258594 GN=katG PE=3 SV=1					Background	11	HH
RPA0561	Q6NCB1	PAS fold-4 domain-containing protein OS=Rhodopseudomonas palustris (strain ATCC BAA-98 / CGA009) OX=258594 GN=RPA0561 PE=4 SV=1	rpa:TX73_002905				Background	11	HH
RPA0941	Q6NB87	Transcriptional modulator of MazE/toxin MazF OS=Rhodopseudomonas palustris (strain ATCC BAA-98 / CGA009) OX=258594 GN=RPA0941 PE=4 SV=1	rpa:TX73_004850				Background	11	HH
RPA1101	Q6NAS9	Putative cytidine deaminase OS=Rhodopseudomonas palustris (strain ATCC BAA-98 / CGA009) OX=258594 GN=RPA1101 PE=4 SV=1	rpa:TX73_005660	K01489	rpa00240,rpa01100,rpa01232	Pyrimidine metabolism, Metabolic pathways, Nucleotide metabolism	Background	11	HH
RPA1611	Q6N9D8	Putative dehydratase OS=Rhodopseudomonas palustris (strain ATCC BAA-98 / CGA009) OX=258594 GN=RPA1611 PE=4 SV=1	rpa:TX73_008275	K18289	rpa00660,rpa01100	C5-Branched dibasic acid metabolism, Metabolic pathways	Background	11	HH
RPA1636	Q6N9B3	Anti-sigma K factor RskA OS=Rhodopseudomonas palustris (strain ATCC BAA-98 / CGA009) OX=258594 GN=RPA1636 PE=4 SV=1	rpa:TX73_008405				Background	11	HH
RPA1648	Q6N9A1	Membrane permeases predicted cation efflux pumps OS=Rhodopseudomonas palustris (strain ATCC BAA-98 / CGA009) OX=258594 GN=RPA1648 PE=3 SV=1	rpa:TX73_008470				Background	11	HH
RPA1973	Q6N8D0	3-hydroxyisobutyrate dehydrogenase OS=Rhodopseudomonas palustris (strain ATCC BAA-98 / CGA009) OX=258594 GN=RPA1973 PE=4 SV=1	rpa:TX73_010170	RPA1973	rpa00280	Valine, leucine and isoleucine degradation	Background	11	HH
RPA1984	Q6N8C0	Phospho-2-dehydro-3-deoxyheptonate aldolase OS=Rhodopseudomonas palustris (strain ATCC BAA-98 / CGA009) OX=258594 GN=aroG2 PE=3 SV=1	rpa:TX73_010225	K01626	rpa00400,rpa01100,rpa01110,rpa01230,rpa02024	Phenylalanine, tyrosine and tryptophan biosynthesis, Metabolic pathways, Biosynthesis of secondary metabolites, Biosynthesis of amino acids, Quorum sensing	Background	11	HH
RPA2304	Q6N7F3	Putative acyl-CoA thiolase OS=Rhodopseudomonas palustris (strain ATCC BAA-98 / CGA009) OX=258594 GN=RPA2304 PE=3 SV=1	rpa:TX73_011915	K00626	rpa00071,rpa00280,rpa00310,rpa00362,rpa00380,rpa00620,rpa00630,rpa00650,rpa00720,rpa00900,rpa01100,rpa01110,rpa01120,rpa01200,rpa01212,rpa02020	Fatty acid degradation, Valine, leucine and isoleucine degradation, Lysine degradation, Benzoate degradation, Tryptophan metabolism, Pyruvate metabolism, Glyoxylate and dicarboxylate metabolism, Butanoate metabolism, Other carbon fixation pathways, Terpenoid backbone biosynthesis, Metabolic pathways, Biosynthesis of secondary metabolites, Microbial metabolism in diverse environments, Carbon metab…	Background	11	HH
RPA2357	Q6N7A1	Cystathionine gamma-lyase OS=Rhodopseudomonas palustris (strain ATCC BAA-98 / CGA009) OX=258594 GN=RPA2357 PE=3 SV=1	rpa:TX73_012185	K01758	rpa00260,rpa00270,rpa00450,rpa00670,rpa01100,rpa01110,rpa01230	Glycine, serine and threonine metabolism, Cysteine and methionine metabolism, Selenocompound metabolism, One carbon pool by folate, Metabolic pathways, Biosynthesis of secondary metabolites, Biosynthesis of amino acids	Background	11	HH
RPA2552	Q6N6R2	DUF86 domain-containing protein OS=Rhodopseudomonas palustris (strain ATCC BAA-98 / CGA009) OX=258594 GN=RPA2552 PE=4 SV=1	rpa:TX73_013195				Background	11	HH
RPA2587	P61198	Lipoyl synthase OS=Rhodopseudomonas palustris (strain ATCC BAA-98 / CGA009) OX=258594 GN=lipA PE=3 SV=1					Background	11	HH
RPA2735	Q6N683	Putative RND multidrug efflux membrane fusion protein MexC OS=Rhodopseudomonas palustris (strain ATCC BAA-98 / CGA009) OX=258594 GN=mexC2 PE=3 SV=1	rpa:TX73_014170	K03585	rpa01501,rpa01503	beta-Lactam resistance, Cationic antimicrobial peptide (CAMP) resistance	Background	11	HH
RPA2865	Q6N5V5	DUF5076 domain-containing protein OS=Rhodopseudomonas palustris (strain ATCC BAA-98 / CGA009) OX=258594 GN=RPA2865 PE=1 SV=1	rpa:TX73_014845				Background	11	HH
RPA2986	Q6N5I8	Probable 5-carboxymethyl-2-hydroxymuconate delta isomerase OS=Rhodopseudomonas palustris (strain ATCC BAA-98 / CGA009) OX=258594 GN=RPA2986 PE=4 SV=1	rpa:TX73_015475	K01826	rpa00350,rpa01100,rpa01120,rpa01220	Tyrosine metabolism, Metabolic pathways, Microbial metabolism in diverse environments, Degradation of aromatic compounds	Background	11	HH
RPA3056	Q6N5C3	Nucleoside diphosphate kinase OS=Rhodopseudomonas palustris (strain ATCC BAA-98 / CGA009) OX=258594 GN=ndk PE=3 SV=1					Background	11	HH
RPA3225	Q6N4V8	50S ribosomal protein L17 OS=Rhodopseudomonas palustris (strain ATCC BAA-98 / CGA009) OX=258594 GN=rplQ PE=1 SV=1					Background	11	HH
RPA3396	Q6N4E3	Uncharacterized protein OS=Rhodopseudomonas palustris (strain ATCC BAA-98 / CGA009) OX=258594 GN=RPA3396 PE=4 SV=1	rpa:TX73_017560				Background	11	HH
RPA3520	Q6N420	Outer membrane protein assembly factor BamD OS=Rhodopseudomonas palustris (strain ATCC BAA-98 / CGA009) OX=258594 GN=bamD PE=3 SV=1	rpa:TX73_018245				Background	11	HH
RPA3591	Q6N3V2	Endoribonuclease L-PSP OS=Rhodopseudomonas palustris (strain ATCC BAA-98 / CGA009) OX=258594 GN=RPA3591 PE=4 SV=1	rpa:TX73_018610				Background	11	HH
RPA3714	Q6N3I0	Pimeloyl-CoA dehydrogenase (Large subunit) OS=Rhodopseudomonas palustris (strain ATCC BAA-98 / CGA009) OX=258594 GN=pimC PE=3 SV=1	rpa:TX73_019240	K04118	rpa00362,rpa01100,rpa01120	Benzoate degradation, Metabolic pathways, Microbial metabolism in diverse environments	Background	11	HH
RPA3868	Q6N327	Putatively similar to frnE protein OS=Rhodopseudomonas palustris (strain ATCC BAA-98 / CGA009) OX=258594 GN=RPA3868 PE=4 SV=1	rpa:TX73_020045				Background	11	HH
RPA4045	Q6N2K5	Possible branched-chain amino acid ABC transport system substrate-binding protein OS=Rhodopseudomonas palustris (strain ATCC BAA-98 / CGA009) OX=258594 GN=RPA4045 PE=4 SV=1	rpa:TX73_020955	K01999	rpa02010,rpa02024	ABC transporters, Quorum sensing	Background	11	HH
RPA4052	Q6N2J8	Possible 3-dehydroquinate synthase OS=Rhodopseudomonas palustris (strain ATCC BAA-98 / CGA009) OX=258594 GN=RPA4052 PE=4 SV=1	rpa:TX73_020995	K01735	rpa00400,rpa01100,rpa01110,rpa01230	Phenylalanine, tyrosine and tryptophan biosynthesis, Metabolic pathways, Biosynthesis of secondary metabolites, Biosynthesis of amino acids	Background	11	HH
RPA4568	Q6N141	Enoyl-[acyl-carrier-protein] reductase [NADH] OS=Rhodopseudomonas palustris (strain ATCC BAA-98 / CGA009) OX=258594 GN=RPA4568 PE=3 SV=1	rpa:TX73_023730	K00208	rpa00061,rpa00780,rpa01100,rpa01110,rpa01212,rpa01240	Fatty acid biosynthesis, Biotin metabolism, Metabolic pathways, Biosynthesis of secondary metabolites, Fatty acid metabolism, Biosynthesis of cofactors	Background	11	HH
RPA3430	Q6N4A9	Possible hydrolase OS=Rhodopseudomonas palustris (strain ATCC BAA-98 / CGA009) OX=258594 GN=RPA3430 PE=4 SV=1	rpa:TX73_017740				Background	11	HH
RPA0461	Q6NCL1	Succinate-semialdehyde dehydrogenase OS=Rhodopseudomonas palustris (strain ATCC BAA-98 / CGA009) OX=258594 GN=gabD1 PE=3 SV=1	rpa:TX73_002390	K00135	rpa00250,rpa00310,rpa00350,rpa00650,rpa00760,rpa01100,rpa01120	Alanine, aspartate and glutamate metabolism, Lysine degradation, Tyrosine metabolism, Butanoate metabolism, Nicotinate and nicotinamide metabolism, Metabolic pathways, Microbial metabolism in diverse environments	Background	11	HH
RPA0500	Q6NCH2	Heat shock protein DnaJ N-terminal OS=Rhodopseudomonas palustris (strain ATCC BAA-98 / CGA009) OX=258594 GN=RPA0500 PE=4 SV=1	rpa:TX73_002595				Background	11	HH
RPA0852	Q6NBH6	Two-component transcriptional regulator LuxR family OS=Rhodopseudomonas palustris (strain ATCC BAA-98 / CGA009) OX=258594 GN=RPA0852 PE=4 SV=1	rpa:TX73_004390				Background	11	HH
RPA1199	Q6NAI6	Enoyl-[acyl-carrier-protein] reductase [NADH] OS=Rhodopseudomonas palustris (strain ATCC BAA-98 / CGA009) OX=258594 GN=RPA1199 PE=3 SV=1	rpa:TX73_006160	K00208	rpa00061,rpa00780,rpa01100,rpa01110,rpa01212,rpa01240	Fatty acid biosynthesis, Biotin metabolism, Metabolic pathways, Biosynthesis of secondary metabolites, Fatty acid metabolism, Biosynthesis of cofactors	Background	11	HH
RPA3039	Q6N5E0	Chitooligosaccharide deacetylase OS=Rhodopseudomonas palustris (strain ATCC BAA-98 / CGA009) OX=258594 GN=RPA3039 PE=3 SV=1	rpa:TX73_015725				Background	11	HH
RPA3289	Q6N4P8	Acyl-CoA dehydrogenase OS=Rhodopseudomonas palustris (strain ATCC BAA-98 / CGA009) OX=258594 GN=RPA3289 PE=3 SV=1	rpa:TX73_017005	K00249	rpa00071,rpa00280,rpa01100,rpa01110,rpa01212	Fatty acid degradation, Valine, leucine and isoleucine degradation, Metabolic pathways, Biosynthesis of secondary metabolites, Fatty acid metabolism	Background	11	HH
RPA3693	Q6N3K0	Putative cytochrome c OS=Rhodopseudomonas palustris (strain ATCC BAA-98 / CGA009) OX=258594 GN=RPA3693 PE=4 SV=1	rpa:TX73_019135	K08738	rpa00190,rpa01100,rpa02020	Oxidative phosphorylation, Metabolic pathways, Two-component system	Background	11	HH
RPA3549	Q6N3Z3	Possible hydrolase OS=Rhodopseudomonas palustris (strain ATCC BAA-98 / CGA009) OX=258594 GN=RPA3549 PE=4 SV=1	rpa:TX73_018395				Background	11	HH
RPA0866	Q6NBG2	Putative nucleoside diphosphate kinase regulator OS=Rhodopseudomonas palustris (strain ATCC BAA-98 / CGA009) OX=258594 GN=rnk PE=4 SV=1	rpa:TX73_004465				Background	11	HH
RPA1811	Q6N8U2	Enoyl CoA hydratase OS=Rhodopseudomonas palustris (strain ATCC BAA-98 / CGA009) OX=258594 GN=RPA1811 PE=3 SV=1	rpa:TX73_009315	K01692	rpa00071,rpa00280,rpa00310,rpa00360,rpa00362,rpa00380,rpa00410,rpa00627,rpa00640,rpa00650,rpa00907,rpa00930,rpa01100,rpa01110,rpa01120,rpa01212	Fatty acid degradation, Valine, leucine and isoleucine degradation, Lysine degradation, Phenylalanine metabolism, Benzoate degradation, Tryptophan metabolism, beta-Alanine metabolism, Aminobenzoate degradation, Propanoate metabolism, Butanoate metabolism, Pinene, camphor and geraniol degradation, Caprolactam degradation, Metabolic pathways, Biosynthesis of secondary metabolites, Microbial metabol…	Background	11	HH
RPA2741	Q6N677	Beta-ketoacyl-[acyl-carrier-protein] synthase III OS=Rhodopseudomonas palustris (strain ATCC BAA-98 / CGA009) OX=258594 GN=fabH PE=3 SV=1	rpa:TX73_014200	K00648	rpa00061,rpa01100,rpa01212	Fatty acid biosynthesis, Metabolic pathways, Fatty acid metabolism	Background	11	HH
RPA2879	P61657	2-dehydro-3-deoxyphosphooctonate aldolase OS=Rhodopseudomonas palustris (strain ATCC BAA-98 / CGA009) OX=258594 GN=kdsA PE=3 SV=1					Background	11	HH
RPA3124	Q6N559	DNA topoisomerase 1 OS=Rhodopseudomonas palustris (strain ATCC BAA-98 / CGA009) OX=258594 GN=TopA PE=3 SV=1	rpa:TX73_016155				Background	11	HH
RPA3476	Q6N464	Possible energy transducer TonB OS=Rhodopseudomonas palustris (strain ATCC BAA-98 / CGA009) OX=258594 GN=RPA3476 PE=4 SV=1	rpa:TX73_017990				Background	11	HH
RPA0189	Q6NDB9	2-oxoglutarate dehydrogenase E1 component OS=Rhodopseudomonas palustris (strain ATCC BAA-98 / CGA009) OX=258594 GN=sucA PE=3 SV=1	rpa:TX73_000980	K00164	rpa00020,rpa00785,rpa01100,rpa01110,rpa01120,rpa01200,rpa01210	Citrate cycle (TCA cycle), Lipoic acid metabolism, Metabolic pathways, Biosynthesis of secondary metabolites, Microbial metabolism in diverse environments, Carbon metabolism, 2-Oxocarboxylic acid metabolism	Background	11	HH
RPA0873	Q6NBF5	ABC transporter substrate-binding protein OS=Rhodopseudomonas palustris (strain ATCC BAA-98 / CGA009) OX=258594 GN=RPA0873 PE=4 SV=1	rpa:TX73_004500				Background	11	HH
RPA2126	Q6N7X8	Heme utilization cystosolic carrier protein HutX OS=Rhodopseudomonas palustris (strain ATCC BAA-98 / CGA009) OX=258594 GN=RPA2126 PE=4 SV=1	rpa:TX73_010960				Background	11	HH
RPA2438	Q6N725	DUF1236 domain-containing protein OS=Rhodopseudomonas palustris (strain ATCC BAA-98 / CGA009) OX=258594 GN=RPA2438 PE=4 SV=1	rpa:TX73_012610				Background	11	HH
RPA4137	Q6N2B3	Phasin domain-containing protein OS=Rhodopseudomonas palustris (strain ATCC BAA-98 / CGA009) OX=258594 GN=RPA4137 PE=4 SV=1	rpa:TX73_021450				Background	11	HH
RPA4646	Q6N0W4	Putative carboxylesterase OS=Rhodopseudomonas palustris (strain ATCC BAA-98 / CGA009) OX=258594 GN=RPA4646 PE=4 SV=1	rpa:TX73_024125				Background	11	HH
RPA4078	Q6N2H2	Uncharacterized protein OS=Rhodopseudomonas palustris (strain ATCC BAA-98 / CGA009) OX=258594 GN=RPA4078 PE=4 SV=1	rpa:TX73_021125				Background	11	HH
RPA0147	Q6NDG1	Transcriptional regulator ModE family OS=Rhodopseudomonas palustris (strain ATCC BAA-98 / CGA009) OX=258594 GN=RPA0147 PE=3 SV=1	rpa:TX73_000755				Background	11	HH
RPA1591	Q6N9F8	Cupin 2 conserved barrel domain-containing protein OS=Rhodopseudomonas palustris (strain ATCC BAA-98 / CGA009) OX=258594 GN=RPA1591 PE=4 SV=1	rpa:TX73_008170				Background	11	HH
RPA2579	Q6N6N5	Lectin-like protein BA14k OS=Rhodopseudomonas palustris (strain ATCC BAA-98 / CGA009) OX=258594 GN=RPA2579 PE=4 SV=1	rpa:TX73_013345				Background	11	HH
RPA3092	Q6N589	Putative oxidoreductase OS=Rhodopseudomonas palustris (strain ATCC BAA-98 / CGA009) OX=258594 GN=RPA3092 PE=3 SV=1	rpa:TX73_015995				Background	11	HH
RPA3490	Q6N450	Protein HflC OS=Rhodopseudomonas palustris (strain ATCC BAA-98 / CGA009) OX=258594 GN=hflC PE=3 SV=1	rpa:TX73_018075				Background	11	HH
RPA4351	Q6N1Q3	MaoC-like domain-containing protein OS=Rhodopseudomonas palustris (strain ATCC BAA-98 / CGA009) OX=258594 GN=RPA4351 PE=4 SV=1	rpa:TX73_022555				Background	11	HH
RPA4465	Q6N1E1	Sulfur/thiosulfate oxidation protein SoxB OS=Rhodopseudomonas palustris (strain ATCC BAA-98 / CGA009) OX=258594 GN=soxB PE=3 SV=1	rpa:TX73_023185	K17224	rpa00920,rpa01100,rpa01120,rpa01320	Sulfur metabolism, Metabolic pathways, Microbial metabolism in diverse environments, Sulfur cycle	Background	11	HH
RPA4499	Q6N1A9	REase AHJR-like domain-containing protein OS=Rhodopseudomonas palustris (strain ATCC BAA-98 / CGA009) OX=258594 GN=RPA4499 PE=4 SV=1	rpa:TX73_023355				Background	11	HH
RPA4267	Q6N1Y5	Long-chain-fatty-acid-CoA-ligase OS=Rhodopseudomonas palustris (strain ATCC BAA-98 / CGA009) OX=258594 GN=RPA4267 PE=4 SV=1	rpa:TX73_022105	K01897	rpa00061,rpa00071,rpa01100,rpa01212,rpa02024,rpa04146	Fatty acid biosynthesis, Fatty acid degradation, Metabolic pathways, Fatty acid metabolism, Quorum sensing, Peroxisome	Background	11	HH
RPA0009	Q6NDU5	Circadian clock protein OS=Rhodopseudomonas palustris (strain ATCC BAA-98 / CGA009) OX=258594 GN=kaiC PE=4 SV=1	rpa:TX73_000045				Background	11	HH
RPA0622	Q6NC50	Methionyl-tRNA formyltransferase OS=Rhodopseudomonas palustris (strain ATCC BAA-98 / CGA009) OX=258594 GN=fmt PE=3 SV=1					Background	11	HH
RPA1307	Q6NA78	Putative phosphatidylethanolamine-N-methyltransferase OS=Rhodopseudomonas palustris (strain ATCC BAA-98 / CGA009) OX=258594 GN=RPA1307 PE=4 SV=1	rpa:TX73_006705	K00570	rpa00564,rpa01100,rpa01110	Glycerophospholipid metabolism, Metabolic pathways, Biosynthesis of secondary metabolites	Background	11	HH
RPA1620	Q6N9C9	Uncharacterized protein OS=Rhodopseudomonas palustris (strain ATCC BAA-98 / CGA009) OX=258594 GN=RPA1620 PE=4 SV=1	rpa:TX73_008320				Background	11	HH
RPA2033	Q6N871	Possible AtsE OS=Rhodopseudomonas palustris (strain ATCC BAA-98 / CGA009) OX=258594 GN=RPA2033 PE=4 SV=1	rpa:TX73_010475				Background	11	HH
RPA2839	Q6N5X9	Response regulator receiver (CheY-like protein) OS=Rhodopseudomonas palustris (strain ATCC BAA-98 / CGA009) OX=258594 GN=RPA2839 PE=4 SV=1	rpa:TX73_014700				Background	11	HH
RPA3403	Q6N4D6	Possible transcriptional regulator TetR family OS=Rhodopseudomonas palustris (strain ATCC BAA-98 / CGA009) OX=258594 GN=RPA3403 PE=4 SV=1	rpa:TX73_017595				Background	11	HH
RPA3861	Q6N334	Uncharacterized protein OS=Rhodopseudomonas palustris (strain ATCC BAA-98 / CGA009) OX=258594 GN=RPA3861 PE=4 SV=1	rpa:TX73_020005				Background	11	HH
RPA4467	Q6N1D9	Putative sulfur oxidation protein soxY OS=Rhodopseudomonas palustris (strain ATCC BAA-98 / CGA009) OX=258594 GN=soxY2 PE=4 SV=1	rpa:TX73_023195	K17226	rpa00920,rpa01100,rpa01120,rpa01320	Sulfur metabolism, Metabolic pathways, Microbial metabolism in diverse environments, Sulfur cycle	Background	11	HH
RPA4293	Q6N1W1	Uncharacterized protein OS=Rhodopseudomonas palustris (strain ATCC BAA-98 / CGA009) OX=258594 GN=RPA4293 PE=4 SV=1	rpa:TX73_022245				Background	11	HH
RPA0624	Q6NC49	Succinyl-diaminopimelate desuccinylase OS=Rhodopseudomonas palustris (strain ATCC BAA-98 / CGA009) OX=258594 GN=dapE PE=3 SV=1					Background	11	HH
RPA1097	P62040	Probable transcriptional regulatory protein RPA1097 OS=Rhodopseudomonas palustris (strain ATCC BAA-98 / CGA009) OX=258594 GN=RPA1097 PE=3 SV=1					Background	11	HH
RPA1629	Q6N9C0	Chemotaxis response regulator CheY2 OS=Rhodopseudomonas palustris (strain ATCC BAA-98 / CGA009) OX=258594 GN=cheY2 PE=4 SV=1	rpa:TX73_008370	K03413	rpa02020,rpa02030	Two-component system, Bacterial chemotaxis	Background	11	HH
RPA1666	Q6N983	Coproporphyrinogen-III oxidase OS=Rhodopseudomonas palustris (strain ATCC BAA-98 / CGA009) OX=258594 GN=hemN1 PE=3 SV=1	rpa:TX73_008565	K02495	rpa00860,rpa01100,rpa01110,rpa01240	Porphyrin metabolism, Metabolic pathways, Biosynthesis of secondary metabolites, Biosynthesis of cofactors	Background	11	HH
RPA1684	Q6N965	Putative 3-ketoacyl-acyl carrier protein reductase OS=Rhodopseudomonas palustris (strain ATCC BAA-98 / CGA009) OX=258594 GN=RPA1684 PE=4 SV=1	rpa:TX73_008655				Background	11	HH
RPA1758	Q6N8Z3	Putative enoyl-CoA hydratase paaG OS=Rhodopseudomonas palustris (strain ATCC BAA-98 / CGA009) OX=258594 GN=RPA1758 PE=3 SV=1	rpa:TX73_009040	K15866	rpa00360,rpa01100,rpa01120	Phenylalanine metabolism, Metabolic pathways, Microbial metabolism in diverse environments	Background	11	HH
RPA2047	Q6N857	TrapT family dctP subunit C4-dicarboxylate periplasmic binding protein OS=Rhodopseudomonas palustris (strain ATCC BAA-98 / CGA009) OX=258594 GN=dctP1 PE=3 SV=1	rpa:TX73_010550	K11688	rpa02020	Two-component system	Background	11	HH
RPA2050	Q6N854	LTXXQ motif family protein OS=Rhodopseudomonas palustris (strain ATCC BAA-98 / CGA009) OX=258594 GN=RPA2050 PE=3 SV=1	rpa:TX73_010565				Background	11	HH
RPA3234	Q6N4U9	50S ribosomal protein L18 OS=Rhodopseudomonas palustris (strain ATCC BAA-98 / CGA009) OX=258594 GN=rplR PE=1 SV=3					Background	11	HH
RPA3864	Q6N331	Uncharacterized protein OS=Rhodopseudomonas palustris (strain ATCC BAA-98 / CGA009) OX=258594 GN=RPA3864 PE=4 SV=1	rpa:TX73_020020				Background	11	HH
RPA4688	Q6N0S3	Possible inner mitochondrial membrane protein Sco1p OS=Rhodopseudomonas palustris (strain ATCC BAA-98 / CGA009) OX=258594 GN=RPA4688 PE=3 SV=1	rpa:TX73_024365				Background	11	HH
RPA0254	P61746	Glycerol-3-phosphate dehydrogenase [NAD(P)+] OS=Rhodopseudomonas palustris (strain ATCC BAA-98 / CGA009) OX=258594 GN=gpsA PE=3 SV=1					Background	11	HH
RPA0313	P60667	Imidazole glycerol phosphate synthase subunit HisF OS=Rhodopseudomonas palustris (strain ATCC BAA-98 / CGA009) OX=258594 GN=hisF PE=3 SV=1					Background	11	HH
RPA1056	Q6NAX4	Putative dehydrogenase (Zinc-binding alcohol dehydrogenase NADPH quinone oxidoreductase oxidoreductase) OS=Rhodopseudomonas palustris (strain ATCC BAA-98 / CGA009) OX=258594 GN=RPA1056 PE=4 SV=1	rpa:TX73_005430	K19745	rpa00640,rpa01100,rpa01120	Propanoate metabolism, Metabolic pathways, Microbial metabolism in diverse environments	Background	11	HH
RPA1060	Q6NAX0	Uncharacterized protein OS=Rhodopseudomonas palustris (strain ATCC BAA-98 / CGA009) OX=258594 GN=RPA1060 PE=4 SV=1	rpa:TX73_005450				Background	11	HH
RPA1284	Q6NAA1	N-formylglutamate amidohydrolase OS=Rhodopseudomonas palustris (strain ATCC BAA-98 / CGA009) OX=258594 GN=RPA1284 PE=4 SV=1	rpa:TX73_006590				Background	11	HH
RPA3502	Q6N438	AsmA family protein OS=Rhodopseudomonas palustris (strain ATCC BAA-98 / CGA009) OX=258594 GN=RPA3502 PE=4 SV=1	rpa:TX73_018145				Background	11	HH
RPA4641	Q6N0W9	Ribulose bisphosphate carboxylase OS=Rhodopseudomonas palustris (strain ATCC BAA-98 / CGA009) OX=258594 GN=cbbM PE=1 SV=1					Background	11	HH
RPA4805	Q6N0F7	Uncharacterized protein OS=Rhodopseudomonas palustris (strain ATCC BAA-98 / CGA009) OX=258594 GN=RPA4805 PE=4 SV=1	rpa:TX73_024975				Background	11	HH
RPA0031	Q6NDS3	DUF1674 domain-containing protein OS=Rhodopseudomonas palustris (strain ATCC BAA-98 / CGA009) OX=258594 GN=RPA0031 PE=3 SV=1	rpa:TX73_000160				Background	11	HH
RPA0050	Q6NDQ5	RNA polymerase sigma-54 factor OS=Rhodopseudomonas palustris (strain ATCC BAA-98 / CGA009) OX=258594 GN=rpoN PE=3 SV=1	rpa:TX73_000260	K03092	rpa02020,rpa02040	Two-component system, Flagellar assembly	Background	11	HH
RPA1124	Q6NAQ7	Cell division coordinator CpoB OS=Rhodopseudomonas palustris (strain ATCC BAA-98 / CGA009) OX=258594 GN=cpoB PE=3 SV=1	rpa:TX73_005775				Background	11	HH
RPA1415	Q6N9X1	Possible branched-chain amino acid transport system substrate-binding protein OS=Rhodopseudomonas palustris (strain ATCC BAA-98 / CGA009) OX=258594 GN=RPA1415 PE=4 SV=1	rpa:TX73_007260	K01999	rpa02010,rpa02024	ABC transporters, Quorum sensing	Background	11	HH
RPA2717	Q6N6A0	Uncharacterized protein OS=Rhodopseudomonas palustris (strain ATCC BAA-98 / CGA009) OX=258594 GN=RPA2717 PE=4 SV=1	rpa:TX73_014080				Background	11	HH
RPA3629	Q6N3R4	Uncharacterized protein OS=Rhodopseudomonas palustris (strain ATCC BAA-98 / CGA009) OX=258594 GN=RPA3629 PE=4 SV=1	rpa:TX73_018810				Background	11	HH
RPA3974	Q6N2S5	Putative dehydrogenase OS=Rhodopseudomonas palustris (strain ATCC BAA-98 / CGA009) OX=258594 GN=RPA3974 PE=4 SV=1	rpa:TX73_020590				Background	11	HH
RPA4074	Q6N2H6	Putative leucine responsive transcriptional regulator LRP/BkdR AsnC family OS=Rhodopseudomonas palustris (strain ATCC BAA-98 / CGA009) OX=258594 GN=RPA4074 PE=4 SV=1	rpa:TX73_021105				Background	11	HH
RPA4138	Q6N2B2	Phasin domain-containing protein OS=Rhodopseudomonas palustris (strain ATCC BAA-98 / CGA009) OX=258594 GN=RPA4138 PE=4 SV=1	rpa:TX73_021455				Background	11	HH
RPA1285	Q6NAA0	Gamma-glutamylcyclotransferase family protein OS=Rhodopseudomonas palustris (strain ATCC BAA-98 / CGA009) OX=258594 GN=RPA1285 PE=3 SV=1	rpa:TX73_006595				Background	21	HH
RPA4791	Q6N0H1	Two-component transcriptional regulator winged helix family OS=Rhodopseudomonas palustris (strain ATCC BAA-98 / CGA009) OX=258594 GN=RPA4791 PE=4 SV=1	rpa:TX73_024900				Background	21	HH
RPA1610	Q6N9D9	N-terminal of MaoC-like dehydratase domain-containing protein OS=Rhodopseudomonas palustris (strain ATCC BAA-98 / CGA009) OX=258594 GN=RPA1610 PE=4 SV=1	rpa:TX73_008270	K09709	rpa00720,rpa01100,rpa01120,rpa01200	Other carbon fixation pathways, Metabolic pathways, Microbial metabolism in diverse environments, Carbon metabolism	Background	21	HH
RPA3960	Q6N2T8	HTH OST-type domain-containing protein OS=Rhodopseudomonas palustris (strain ATCC BAA-98 / CGA009) OX=258594 GN=RPA3960 PE=4 SV=1	rpa:TX73_020515				Background	21	HH
RPA0063	Q6NDP2	Cytidylate kinase OS=Rhodopseudomonas palustris (strain ATCC BAA-98 / CGA009) OX=258594 GN=cmk PE=3 SV=1					Background	21	HH
RPA2502	Q6N6W2	DUF3035 domain-containing protein OS=Rhodopseudomonas palustris (strain ATCC BAA-98 / CGA009) OX=258594 GN=RPA2502 PE=4 SV=1	rpa:TX73_012930				Background	21	HH
RPA3619	Q6N3S4	Putative vanillate O-demethylase oxygenase iron-sulfur subunit OS=Rhodopseudomonas palustris (strain ATCC BAA-98 / CGA009) OX=258594 GN=vanA PE=4 SV=1	rpa:TX73_018755	K03862	rpa00627,rpa01120	Aminobenzoate degradation, Microbial metabolism in diverse environments	Background	21	HH
RPA2540	Q6N6S4	3-hydroxy-3-methylglutaryl-CoA lyase OS=Rhodopseudomonas palustris (strain ATCC BAA-98 / CGA009) OX=258594 GN=hmgL PE=3 SV=1	rpa:TX73_013125	K01640	rpa00280,rpa00650,rpa00907,rpa01100,rpa01120,rpa04146	Valine, leucine and isoleucine degradation, Butanoate metabolism, Pinene, camphor and geraniol degradation, Metabolic pathways, Microbial metabolism in diverse environments, Peroxisome	Background	21	HH
RPA2726	Q6N691	Riboflavin biosynthesis protein RibD OS=Rhodopseudomonas palustris (strain ATCC BAA-98 / CGA009) OX=258594 GN=ribD PE=3 SV=1	rpa:TX73_014125	K11752	rpa00740,rpa01100,rpa01110,rpa01240,rpa02024	Riboflavin metabolism, Metabolic pathways, Biosynthesis of secondary metabolites, Biosynthesis of cofactors, Quorum sensing	Background	21	HH
RPA1632	Q6N9B7	Two-component cell cycle transcriptional regulator ctrA winged helix family OS=Rhodopseudomonas palustris (strain ATCC BAA-98 / CGA009) OX=258594 GN=ctrA PE=4 SV=1	rpa:TX73_008385	K13584	rpa02020	Two-component system	Background	21	HH
RPA3321	Q6N4L6	Possible phosphomannomutase AlgC OS=Rhodopseudomonas palustris (strain ATCC BAA-98 / CGA009) OX=258594 GN=algC PE=3 SV=1	rpa:TX73_017170	K15778	rpa00010,rpa00030,rpa00051,rpa00052,rpa00230,rpa00500,rpa00520,rpa00521,rpa01100,rpa01110,rpa01120,rpa01250	Glycolysis / Gluconeogenesis, Pentose phosphate pathway, Fructose and mannose metabolism, Galactose metabolism, Purine metabolism, Starch and sucrose metabolism, Amino sugar and nucleotide sugar metabolism, Streptomycin biosynthesis, Metabolic pathways, Biosynthesis of secondary metabolites, Microbial metabolism in diverse environments, Biosynthesis of nucleotide sugars	Background	21	HH
RPA0236	Q6ND73	Zn-dependent protease OS=Rhodopseudomonas palustris (strain ATCC BAA-98 / CGA009) OX=258594 GN=RPA0236 PE=4 SV=1	rpa:TX73_001220				Background	21	HH
RPA3595	Q6N3U8	SOUL heme-binding protein OS=Rhodopseudomonas palustris (strain ATCC BAA-98 / CGA009) OX=258594 GN=RPA3595 PE=4 SV=1	rpa:TX73_018630				Background	21	HH
RPA0453	Q6NCL9	Possible NifU-like domain (Residues 119-187) OS=Rhodopseudomonas palustris (strain ATCC BAA-98 / CGA009) OX=258594 GN=RPA0453 PE=4 SV=1	rpa:TX73_002350				Background	9	HH
RPA1615	Q6N9D4	Putative methyltransferase OS=Rhodopseudomonas palustris (strain ATCC BAA-98 / CGA009) OX=258594 GN=RPA1615 PE=4 SV=1	rpa:TX73_008295				Background	9	HH
RPA1983	Q6N8C1	Glutathione reductase OS=Rhodopseudomonas palustris (strain ATCC BAA-98 / CGA009) OX=258594 GN=gor PE=3 SV=1	rpa:TX73_010220	K00383	rpa00480,rpa01100	Glutathione metabolism, Metabolic pathways	Background	9	HH
RPA0438	Q6NCN3	Transcription termination/antitermination protein NusA OS=Rhodopseudomonas palustris (strain ATCC BAA-98 / CGA009) OX=258594 GN=nusA PE=3 SV=1	rpa:TX73_002275				Background	9	HH
RPA0876	Q6NBF2	Band 7 domain-containing protein OS=Rhodopseudomonas palustris (strain ATCC BAA-98 / CGA009) OX=258594 GN=RPA0876 PE=3 SV=1	rpa:TX73_004515				Background	9	HH
RPA2200	Q6N7Q6	Inosine-5'-monophosphate dehydrogenase OS=Rhodopseudomonas palustris (strain ATCC BAA-98 / CGA009) OX=258594 GN=guaB PE=3 SV=1	rpa:TX73_011355	K00088	rpa00230,rpa01100,rpa01110,rpa01232	Purine metabolism, Metabolic pathways, Biosynthesis of secondary metabolites, Nucleotide metabolism	Background	9	HH
RPA3151	Q6N532	Heat shock protein DnaJ N-terminal OS=Rhodopseudomonas palustris (strain ATCC BAA-98 / CGA009) OX=258594 GN=RPA3151 PE=4 SV=1	rpa:TX73_016290				Background	9	HH
RPA3522	Q6N418	Cell division protein FtsZ OS=Rhodopseudomonas palustris (strain ATCC BAA-98 / CGA009) OX=258594 GN=ftsZ PE=3 SV=1	rpa:TX73_018255				Background	9	HH
RPA3592	Q6N3V1	TackOD1 domain-containing protein OS=Rhodopseudomonas palustris (strain ATCC BAA-98 / CGA009) OX=258594 GN=RPA3592 PE=4 SV=1	rpa:TX73_018615				Background	9	HH
RPA3532	Q6N409	UDP-N-acetylmuramoylalanine--D-glutamate ligase OS=Rhodopseudomonas palustris (strain ATCC BAA-98 / CGA009) OX=258594 GN=murD PE=3 SV=1					Background	9	HH
RPA3931	Q6N2W7	Flagellar hook-associated protein 1 OS=Rhodopseudomonas palustris (strain ATCC BAA-98 / CGA009) OX=258594 GN=flgK2 PE=3 SV=1	rpa:TX73_020375	K02396	rpa02040	Flagellar assembly	Background	9	HH
RPA3972	Q6N2S6	Putative diheme cytochrome c-553 OS=Rhodopseudomonas palustris (strain ATCC BAA-98 / CGA009) OX=258594 GN=RPA3972 PE=4 SV=1	rpa:TX73_020580				Background	9	HH
RPA0485	Q6NCI7	Possible urea/short-chain amide ABC transporter OS=Rhodopseudomonas palustris (strain ATCC BAA-98 / CGA009) OX=258594 GN=RPA0485 PE=4 SV=1	rpa:TX73_002515	K01999	rpa02010,rpa02024	ABC transporters, Quorum sensing	Background	9	HH
RPA3849	Q6N345	Glycine cleavage system H protein OS=Rhodopseudomonas palustris (strain ATCC BAA-98 / CGA009) OX=258594 GN=gcvH PE=3 SV=1	rpa:TX73_019930	K02437	rpa00260,rpa00630,rpa00670,rpa00785,rpa01100,rpa01110,rpa01200	Glycine, serine and threonine metabolism, Glyoxylate and dicarboxylate metabolism, One carbon pool by folate, Lipoic acid metabolism, Metabolic pathways, Biosynthesis of secondary metabolites, Carbon metabolism	Background	9	HH
RPA1524	Q6N9L6	Chlorophyllide reductase subunit Z OS=Rhodopseudomonas palustris (strain ATCC BAA-98 / CGA009) OX=258594 GN=bchZ PE=3 SV=1	rpa:TX73_007835	K11335	rpa00860,rpa01110	Porphyrin metabolism, Biosynthesis of secondary metabolites	Background	9	HH
RPA2543	Q6N6S1	TrapT family dctP subunit C4-dicarboxylate periplasmic binding protein OS=Rhodopseudomonas palustris (strain ATCC BAA-98 / CGA009) OX=258594 GN=RPA2543 PE=3 SV=1	rpa:TX73_013140	K11688	rpa02020	Two-component system	Background	9	HH
RPA4654	Q6N0V6	Carboxymuconolactone decarboxylase-like domain-containing protein OS=Rhodopseudomonas palustris (strain ATCC BAA-98 / CGA009) OX=258594 GN=RPA4654 PE=4 SV=1	rpa:TX73_024165				Background	9	HH
RPA0600	Q6NC72	DUF1178 family protein OS=Rhodopseudomonas palustris (strain ATCC BAA-98 / CGA009) OX=258594 GN=RPA0600 PE=4 SV=1	rpa:TX73_003105				Background	9	HH
RPA2057	Q6N847	Uncharacterized protein OS=Rhodopseudomonas palustris (strain ATCC BAA-98 / CGA009) OX=258594 GN=RPA2057 PE=4 SV=1	rpa:TX73_010605				Background	9	HH
RPA3680	Q6N3L3	Possible pilus assembly protein cpaE OS=Rhodopseudomonas palustris (strain ATCC BAA-98 / CGA009) OX=258594 GN=RPA3680 PE=4 SV=1	rpa:TX73_019070	K02282	rpa02020	Two-component system	Background	9	HH
RPA3548	Q6N3Z4	Possible serine protease/outer membrane autotransporter OS=Rhodopseudomonas palustris (strain ATCC BAA-98 / CGA009) OX=258594 GN=RPA3548 PE=4 SV=1					Background	9	HH
RPA2592	Q6N6M3	histidine kinase OS=Rhodopseudomonas palustris (strain ATCC BAA-98 / CGA009) OX=258594 GN=ntrB PE=4 SV=1	rpa:TX73_013415	K07708	rpa02020	Two-component system	Background	9	HH
RPA2749	Q6N669	DUF169 domain-containing protein OS=Rhodopseudomonas palustris (strain ATCC BAA-98 / CGA009) OX=258594 GN=RPA2749 PE=4 SV=1	rpa:TX73_014245				Background	9	HH
RPA3360	Q6N4H7	Putative capsule polysaccharide export outer membrane protein OS=Rhodopseudomonas palustris (strain ATCC BAA-98 / CGA009) OX=258594 GN=pssN PE=4 SV=1					Background	9	HH
RPA0241	Q6ND68	50S ribosomal protein L19 OS=Rhodopseudomonas palustris (strain ATCC BAA-98 / CGA009) OX=258594 GN=rplS PE=1 SV=1					Background	40	HH
RPA4357	Q6N1P7	Accessory factor UbiK family protein OS=Rhodopseudomonas palustris (strain ATCC BAA-98 / CGA009) OX=258594 GN=RPA4357 PE=4 SV=1	rpa:TX73_022585				Background	40	HH
RPA1570	Q6N9H9	Putative aminopeptidase OS=Rhodopseudomonas palustris (strain ATCC BAA-98 / CGA009) OX=258594 GN=RPA1570 PE=4 SV=1	rpa:TX73_008065				Background	40	HH
RPA2331	Q6N7C7	Glutathione hydrolase proenzyme OS=Rhodopseudomonas palustris (strain ATCC BAA-98 / CGA009) OX=258594 GN=ggt2 PE=3 SV=1	rpa:TX73_012055	K00681	rpa00430,rpa00460,rpa00480,rpa01100	Taurine and hypotaurine metabolism, Cyanoamino acid metabolism, Glutathione metabolism, Metabolic pathways	Background	40	HH
RPA2731	P60363	K(+)-insensitive pyrophosphate-energized proton pump OS=Rhodopseudomonas palustris (strain ATCC BAA-98 / CGA009) OX=258594 GN=hppA PE=3 SV=1					Background	40	HH
RPA3803	Q6N391	Carbon-monoxide dehydrogenase small subunit OS=Rhodopseudomonas palustris (strain ATCC BAA-98 / CGA009) OX=258594 GN=RPA3803 PE=4 SV=1	rpa:TX73_019690				Background	40	HH
RPA0233	Q6ND76	Putative Citrate lyase beta chain (Acyl lyase subunit) (CitE) OS=Rhodopseudomonas palustris (strain ATCC BAA-98 / CGA009) OX=258594 GN=RPA0233 PE=3 SV=1	rpa:TX73_001205	K01644	rpa02020	Two-component system	Background	40	HH
RPA0820	Q6NBK8	Putative glutathionine S-transferase OS=Rhodopseudomonas palustris (strain ATCC BAA-98 / CGA009) OX=258594 GN=gst2 PE=4 SV=1	rpa:TX73_004230	K00799	rpa00480,rpa01100	Glutathione metabolism, Metabolic pathways	Background	40	HH
RPA4175	Q6N275	N5-carboxyaminoimidazole ribonucleotide synthase OS=Rhodopseudomonas palustris (strain ATCC BAA-98 / CGA009) OX=258594 GN=purK PE=3 SV=1	rpa:TX73_021645	K01589	rpa00230,rpa01100,rpa01110	Purine metabolism, Metabolic pathways, Biosynthesis of secondary metabolites	Background	40	HH
RPA4230	Q6N220	Uncharacterized protein OS=Rhodopseudomonas palustris (strain ATCC BAA-98 / CGA009) OX=258594 GN=RPA4230 PE=4 SV=1	rpa:TX73_021920				Background	40	HH
RPA2922	Q6N5Q2	30S ribosomal protein S2 OS=Rhodopseudomonas palustris (strain ATCC BAA-98 / CGA009) OX=258594 GN=rpsB PE=1 SV=1					Background	25	HH
RPA1655	Q6N994	Possible urea/short-chain binding protein of ABC transporter OS=Rhodopseudomonas palustris (strain ATCC BAA-98 / CGA009) OX=258594 GN=RPA1655 PE=4 SV=1	rpa:TX73_008505	K01999	rpa02010,rpa02024	ABC transporters, Quorum sensing	Background	25	HH
RPA3136	Q6N547	DUF1849 family protein OS=Rhodopseudomonas palustris (strain ATCC BAA-98 / CGA009) OX=258594 GN=RPA3136 PE=4 SV=1	rpa:TX73_016215				Background	25	HH
RPA4311	Q6N1U3	Methyl-accepting chemotaxis sensory transducer OS=Rhodopseudomonas palustris (strain ATCC BAA-98 / CGA009) OX=258594 GN=RPA4311 PE=3 SV=1	rpa:TX73_022340	K03406	rpa02020,rpa02030	Two-component system, Bacterial chemotaxis	Background	25	HH
RPA2642	Q6N6H3	Transcriptional regulator LysR family OS=Rhodopseudomonas palustris (strain ATCC BAA-98 / CGA009) OX=258594 GN=RPA2642 PE=3 SV=1	rpa:TX73_013680				Background	25	HH
RPA3253	Q6N4T4	Elongation factor G OS=Rhodopseudomonas palustris (strain ATCC BAA-98 / CGA009) OX=258594 GN=fusA PE=3 SV=1					Background	25	HH
RPA0939	Q6NB89	Possible thiamine-phosphate pyrophosphorylase OS=Rhodopseudomonas palustris (strain ATCC BAA-98 / CGA009) OX=258594 GN=RPA0939 PE=4 SV=1	rpa:TX73_004840	K00788	rpa00730,rpa01100,rpa01240	Thiamine metabolism, Metabolic pathways, Biosynthesis of cofactors	Background	25	HH
RPA2229	Q6N7M8	Putative conjugal transfer protein trbJ OS=Rhodopseudomonas palustris (strain ATCC BAA-98 / CGA009) OX=258594 GN=trbJ PE=4 SV=1	rpa:TX73_011505	K20266	rpa02024	Quorum sensing	Background	25	HH
RPA0180	Q6NDC8	Endolytic peptidoglycan transglycosylase RlpA OS=Rhodopseudomonas palustris (strain ATCC BAA-98 / CGA009) OX=258594 GN=rlpA1 PE=3 SV=1	rpa:TX73_000935				Background	25	HH
RPA2849	Q6N5X1	Sec-independent protein translocase protein TatA OS=Rhodopseudomonas palustris (strain ATCC BAA-98 / CGA009) OX=258594 GN=tatA PE=3 SV=1					Background	25	HH
RPA3073	Q6N5A8	Acyl carrier protein OS=Rhodopseudomonas palustris (strain ATCC BAA-98 / CGA009) OX=258594 GN=acpP PE=3 SV=1					Background	41	HH
RPA4380	Q6N1M5	Ribonuclease T2 OS=Rhodopseudomonas palustris (strain ATCC BAA-98 / CGA009) OX=258594 GN=RPA4380 PE=3 SV=1	rpa:TX73_022705				Background	41	HH
RPA4796	Q6N0G6	ErfK/YbiS/YcfS/YnhG OS=Rhodopseudomonas palustris (strain ATCC BAA-98 / CGA009) OX=258594 GN=RPA4796 PE=3 SV=1	rpa:TX73_024925				Background	41	HH
RPA2966	G3XCR4	Nitrogen regulatory protein P-II OS=Rhodopseudomonas palustris (strain ATCC BAA-98 / CGA009) OX=258594 GN=glnB PE=3 SV=1	rpa:TX73_015385	K04751	rpa02020	Two-component system	Background	41	HH
RPA4433	Q6N1H2	Chaperone protein ClpB OS=Rhodopseudomonas palustris (strain ATCC BAA-98 / CGA009) OX=258594 GN=clpB PE=3 SV=1					Background	41	HH
RPA4025	Q6N2M5	Putative branched-chain amino acid ABC transport system ATP-binding protein OS=Rhodopseudomonas palustris (strain ATCC BAA-98 / CGA009) OX=258594 GN=RPA4025 PE=3 SV=1	rpa:TX73_020855	K01996	rpa02010,rpa02024	ABC transporters, Quorum sensing	Background	41	HH
RPA3643	Q6N3Q0	maltose alpha-D-glucosyltransferase OS=Rhodopseudomonas palustris (strain ATCC BAA-98 / CGA009) OX=258594 GN=RPA3643 PE=3 SV=1	rpa:TX73_018880	K05343	rpa00500,rpa01100,rpa01110	Starch and sucrose metabolism, Metabolic pathways, Biosynthesis of secondary metabolites	Background	41	HH
RPA4143	Q6N2A7	Putative nitric oxide responsive transcriptional regulator NnrR Crp/Fnr family OS=Rhodopseudomonas palustris (strain ATCC BAA-98 / CGA009) OX=258594 GN=nnrR PE=4 SV=1	rpa:TX73_021475				Background	41	HH
RPA4072	Q6N2H8	Transcription elongation factor GreA OS=Rhodopseudomonas palustris (strain ATCC BAA-98 / CGA009) OX=258594 GN=greA PE=3 SV=1					Background	41	HH
RPA0437	Q6NCN4	DUF448 OS=Rhodopseudomonas palustris (strain ATCC BAA-98 / CGA009) OX=258594 GN=RPA0437 PE=4 SV=1	rpa:TX73_002270				Background	41	HH
RPA2621	Q6N6J4	OsmC family protein OS=Rhodopseudomonas palustris (strain ATCC BAA-98 / CGA009) OX=258594 GN=RPA2621 PE=4 SV=1	rpa:TX73_013570				Background	41	HH
RPA2901	Q6N5R9	DUF4124 domain-containing protein OS=Rhodopseudomonas palustris (strain ATCC BAA-98 / CGA009) OX=258594 GN=RPA2901 PE=4 SV=1	rpa:TX73_015035				Background	41	HH
RPA0041	Q6NDR3	AB hydrolase-1 domain-containing protein OS=Rhodopseudomonas palustris (strain ATCC BAA-98 / CGA009) OX=258594 GN=RPA0041 PE=4 SV=1	rpa:TX73_000210				Background	38	HH
RPA3779	Q6N3B5	YkuD domain-containing protein OS=Rhodopseudomonas palustris (strain ATCC BAA-98 / CGA009) OX=258594 GN=RPA3779 PE=3 SV=1	rpa:TX73_019565				Background	38	HH
RPA1168	Q6NAL6	Molybdopterin synthase catalytic subunit OS=Rhodopseudomonas palustris (strain ATCC BAA-98 / CGA009) OX=258594 GN=moaE PE=3 SV=1	rpa:TX73_005995	K03635	rpa00790,rpa01100,rpa01240,rpa04122	Folate biosynthesis, Metabolic pathways, Biosynthesis of cofactors, Sulfur relay system	Background	38	HH
RPA4378	Q6N1M7	Maltose O-acetyltransferase OS=Rhodopseudomonas palustris (strain ATCC BAA-98 / CGA009) OX=258594 GN=RPA4378 PE=3 SV=1	rpa:TX73_022695				Background	38	HH
RPA4644	Q6N0W6	Phosphoribulokinase OS=Rhodopseudomonas palustris (strain ATCC BAA-98 / CGA009) OX=258594 GN=cbbP PE=3 SV=1	rpa:TX73_024115	K28462	rpa00710,rpa01100,rpa01120,rpa01200	Carbon fixation by Calvin cycle, Metabolic pathways, Microbial metabolism in diverse environments, Carbon metabolism	Background	38	HH
RPA1969	Q6N8D4	tRNA-dihydrouridine(20/20a) synthase OS=Rhodopseudomonas palustris (strain ATCC BAA-98 / CGA009) OX=258594 GN=yjbN PE=3 SV=1	rpa:TX73_010150				Background	38	HH
RPA3485	Q6N455	Putative racemase OS=Rhodopseudomonas palustris (strain ATCC BAA-98 / CGA009) OX=258594 GN=RPA3485 PE=4 SV=1	rpa:TX73_018050				Background	38	HH
RPA2279	Q6N7H8	DUF4407 domain-containing protein OS=Rhodopseudomonas palustris (strain ATCC BAA-98 / CGA009) OX=258594 GN=RPA2279 PE=4 SV=1					Background	38	HH
RPA2283	Q6N7H4	Putative proteic killer suppression protein (plasmid Rts1) OS=Rhodopseudomonas palustris (strain ATCC BAA-98 / CGA009) OX=258594 GN=RPA2283 PE=4 SV=1	rpa:TX73_011810				Background	38	HH
RPA0508	Q6NCG4	Acetyl-coenzyme A carboxylase carboxyl transferase subunit alpha OS=Rhodopseudomonas palustris (strain ATCC BAA-98 / CGA009) OX=258594 GN=accA PE=3 SV=1					Background	31	HH
RPA0051	Q6NDQ4	Ribosome hibernation promoting factor OS=Rhodopseudomonas palustris (strain ATCC BAA-98 / CGA009) OX=258594 GN=hpf PE=3 SV=1	rpa:TX73_000265				Background	50	HH
RPA2065	Q6N839	Putative nosL (Possibly a disulfide isomerase) OS=Rhodopseudomonas palustris (strain ATCC BAA-98 / CGA009) OX=258594 GN=nosL PE=4 SV=1	rpa:TX73_010645				Background	50	HH
RPA0618	Q6NC54	Uncharacterized protein OS=Rhodopseudomonas palustris (strain ATCC BAA-98 / CGA009) OX=258594 GN=RPA0618 PE=4 SV=1	rpa:TX73_003200				Background	50	HH
RPA1594	Q6N9F5	Tryptophan synthase beta chain OS=Rhodopseudomonas palustris (strain ATCC BAA-98 / CGA009) OX=258594 GN=trpB-1 PE=3 SV=1	rpa:TX73_008185	K06001	rpa00260,rpa00400,rpa01100,rpa01110,rpa01230	Glycine, serine and threonine metabolism, Phenylalanine, tyrosine and tryptophan biosynthesis, Metabolic pathways, Biosynthesis of secondary metabolites, Biosynthesis of amino acids	Background	50	HH
RPA3902	Q6N2Z5	Flagellar L-ring protein OS=Rhodopseudomonas palustris (strain ATCC BAA-98 / CGA009) OX=258594 GN=flgH PE=3 SV=1					Background	50	HH
RPA2302	Q6N7F5	Acyl-CoA synthetase OS=Rhodopseudomonas palustris (strain ATCC BAA-98 / CGA009) OX=258594 GN=RPA2302 PE=4 SV=1	rpa:TX73_011905	K01895	rpa00010,rpa00620,rpa00630,rpa00640,rpa00680,rpa00720,rpa01100,rpa01110,rpa01120,rpa01200	Glycolysis / Gluconeogenesis, Pyruvate metabolism, Glyoxylate and dicarboxylate metabolism, Propanoate metabolism, Methane metabolism, Other carbon fixation pathways, Metabolic pathways, Biosynthesis of secondary metabolites, Microbial metabolism in diverse environments, Carbon metabolism	Background	50	HH
RPA2825	Q6N5Z3	DUF3597 domain-containing protein OS=Rhodopseudomonas palustris (strain ATCC BAA-98 / CGA009) OX=258594 GN=RPA2825 PE=1 SV=1	rpa:TX73_014625				Background	50	HH
RPA4442	Q6N1G4	ErfK/YbiS/YcfS/YnhG OS=Rhodopseudomonas palustris (strain ATCC BAA-98 / CGA009) OX=258594 GN=RPA4442 PE=3 SV=1	rpa:TX73_023050				Background	50	HH
RPA4395	Q6N1L0	Transcriptional regulator XRE family OS=Rhodopseudomonas palustris (strain ATCC BAA-98 / CGA009) OX=258594 GN=RPA4395 PE=3 SV=1	rpa:TX73_022780				Background	50	HH
RPA1966	Q6N8D7	Probable transcriptional regulator TetR family OS=Rhodopseudomonas palustris (strain ATCC BAA-98 / CGA009) OX=258594 GN=RPA1966 PE=4 SV=1	rpa:TX73_010135				Background	50	HH
RPA1759	Q6N8Z2	Tyrosine protein kinase:Aminoglycoside phosphotransferase OS=Rhodopseudomonas palustris (strain ATCC BAA-98 / CGA009) OX=258594 GN=RPA1759 PE=4 SV=1	rpa:TX73_009045				Background	8	HH
RPA2695	Q6N6C3	Holo-[acyl-carrier-protein] synthase OS=Rhodopseudomonas palustris (strain ATCC BAA-98 / CGA009) OX=258594 GN=acpS PE=3 SV=1					Background	8	HH
RPA3450	Q6N489	Putative malonic semialdehyde oxidative decarboxylase OS=Rhodopseudomonas palustris (strain ATCC BAA-98 / CGA009) OX=258594 GN=RPA3450 PE=4 SV=1	rpa:TX73_017860	K00140	rpa00280,rpa00410,rpa00562,rpa00640,rpa01100,rpa01120,rpa01200	Valine, leucine and isoleucine degradation, beta-Alanine metabolism, Inositol phosphate metabolism, Propanoate metabolism, Metabolic pathways, Microbial metabolism in diverse environments, Carbon metabolism	Background	8	HH
RPA1844	Q6N8Q9	Putative peptidase OS=Rhodopseudomonas palustris (strain ATCC BAA-98 / CGA009) OX=258594 GN=RPA1844 PE=4 SV=1	rpa:TX73_009480				Background	8	HH
RPA1182	Q6NAK3	GATase1_like domain-containing protein OS=Rhodopseudomonas palustris (strain ATCC BAA-98 / CGA009) OX=258594 GN=RPA1182 PE=4 SV=1	rpa:TX73_006065				Background	8	HH
RPA3895	Q6N302	Flagellar protein FlbB OS=Rhodopseudomonas palustris (strain ATCC BAA-98 / CGA009) OX=258594 GN=RPA3895 PE=4 SV=1	rpa:TX73_020195				Background	8	HH
RPA1977	Q6N8C6	TRAP transporter small permease protein OS=Rhodopseudomonas palustris (strain ATCC BAA-98 / CGA009) OX=258594 GN=RPA1977 PE=3 SV=1	rpa:TX73_010190	K11689	rpa02020	Two-component system	Background	8	HH
RPA3018	Q6N5G0	Response regulator receiver:histidine kinase OS=Rhodopseudomonas palustris (strain ATCC BAA-98 / CGA009) OX=258594 GN=RPA3018 PE=4 SV=1	rpa:TX73_015630				Background	8	HH
RPA4658	Q6N0V2	Zinc-binding dehydrogenases (Related to alcohol dehydrogenase NADPH quinone oxidoreductase) OS=Rhodopseudomonas palustris (strain ATCC BAA-98 / CGA009) OX=258594 GN=RPA4658 PE=4 SV=1	rpa:TX73_024185	K19745	rpa00640,rpa01100,rpa01120	Propanoate metabolism, Metabolic pathways, Microbial metabolism in diverse environments	Background	8	HH
RPA4266	Q6N1Y6	Possible D-alanyl-D-alanine carboxypeptidase (Penicillin-binding protein) OS=Rhodopseudomonas palustris (strain ATCC BAA-98 / CGA009) OX=258594 GN=RPA4266 PE=3 SV=1	rpa:TX73_022100				Background	8	HH
RPA4470	Q6N1D6	DUF336 OS=Rhodopseudomonas palustris (strain ATCC BAA-98 / CGA009) OX=258594 GN=RPA4470 PE=4 SV=1	rpa:TX73_023210				Background	8	HH
RPA3251	Q6N4T6	30S ribosomal protein S10 OS=Rhodopseudomonas palustris (strain ATCC BAA-98 / CGA009) OX=258594 GN=rpsJ PE=1 SV=3					Background	46	HH
RPA2844	Q6N5X6	SCP-like extracellular protein OS=Rhodopseudomonas palustris (strain ATCC BAA-98 / CGA009) OX=258594 GN=RPA2844 PE=4 SV=1	rpa:TX73_014725				Background	46	HH
RPA0071	Q6NDN4	Acetyl-coenzyme A carboxylase carboxyl transferase subunit beta OS=Rhodopseudomonas palustris (strain ATCC BAA-98 / CGA009) OX=258594 GN=accD PE=3 SV=1					Background	46	HH
RPA4269	Q6N1Y3	Ribonuclease H OS=Rhodopseudomonas palustris (strain ATCC BAA-98 / CGA009) OX=258594 GN=rnhA PE=3 SV=1					Background	46	HH
RPA2928	Q6N5P6	Proline--tRNA ligase OS=Rhodopseudomonas palustris (strain ATCC BAA-98 / CGA009) OX=258594 GN=proS PE=1 SV=1					Background	46	HH
RPA1194	Q6NAJ1	Putative carboxymethylenebutenolidase OS=Rhodopseudomonas palustris (strain ATCC BAA-98 / CGA009) OX=258594 GN=RPA1194 PE=4 SV=1	rpa:TX73_006130	K01061	rpa00361,rpa00364,rpa00623,rpa01100,rpa01120	Chlorocyclohexane and chlorobenzene degradation, Fluorobenzoate degradation, Toluene degradation, Metabolic pathways, Microbial metabolism in diverse environments	Background	46	HH
RPA0330	Q6NCY7	Heat-inducible transcription repressor HrcA OS=Rhodopseudomonas palustris (strain ATCC BAA-98 / CGA009) OX=258594 GN=hrcA PE=3 SV=1					Background	46	HH
RPA4034	Q6N2L6	ABC transporter periplasmic branched chain amino acid binding protein OS=Rhodopseudomonas palustris (strain ATCC BAA-98 / CGA009) OX=258594 GN=RPA4034 PE=4 SV=1	rpa:TX73_020900	K01999	rpa02010,rpa02024	ABC transporters, Quorum sensing	Background	46	HH
RPA3841	Q6N353	Uncharacterized protein OS=Rhodopseudomonas palustris (strain ATCC BAA-98 / CGA009) OX=258594 GN=RPA3841 PE=4 SV=1	rpa:TX73_019890				Background	0	HH
RPA4457	Q6N1E9	Putative sulfide dehydrogenase OS=Rhodopseudomonas palustris (strain ATCC BAA-98 / CGA009) OX=258594 GN=RPA4457 PE=4 SV=1	rpa:TX73_023145				Background	0	HH
RPA0209	Q6NDA0	Signal recognition particle receptor FtsY OS=Rhodopseudomonas palustris (strain ATCC BAA-98 / CGA009) OX=258594 GN=ftsY PE=3 SV=1	rpa:TX73_001085	K03110	rpa02024,rpa03060,rpa03070	Quorum sensing, Protein export, Bacterial secretion system	Background	0	HH
RPA2768	Q6N650	30S ribosomal protein S9 OS=Rhodopseudomonas palustris (strain ATCC BAA-98 / CGA009) OX=258594 GN=rpsI PE=1 SV=1					Background	0	HH
RPA2886	Q6N5T4	CTP synthase OS=Rhodopseudomonas palustris (strain ATCC BAA-98 / CGA009) OX=258594 GN=pyrG PE=3 SV=1					Background	0	HH
RPA0586	Q6NC86	Putative PAN2 protein short shain alcohol dehydrogenase OS=Rhodopseudomonas palustris (strain ATCC BAA-98 / CGA009) OX=258594 GN=RPA0586 PE=4 SV=1	rpa:TX73_003035				Background	16	HH
RPA0232	Q6ND77	Carbonic anhydrase OS=Rhodopseudomonas palustris (strain ATCC BAA-98 / CGA009) OX=258594 GN=RPA0232 PE=3 SV=1	rpa:TX73_001200	K01673	rpa00910,rpa01100	Nitrogen metabolism, Metabolic pathways	Background	16	HH
RPA0921	Q6NBA7	Possible flagellar motor protein MotB OS=Rhodopseudomonas palustris (strain ATCC BAA-98 / CGA009) OX=258594 GN=RPA0921 PE=4 SV=1	rpa:TX73_004750				Background	16	HH
RPA0046	Q6NDQ9	3'-5' exonuclease OS=Rhodopseudomonas palustris (strain ATCC BAA-98 / CGA009) OX=258594 GN=RPA0046 PE=4 SV=1	rpa:TX73_000240				Background	16	HH
RPA1834	Q6N8R9	Antitoxin OS=Rhodopseudomonas palustris (strain ATCC BAA-98 / CGA009) OX=258594 GN=RPA1834 PE=3 SV=1	rpa:TX73_009430				Background	16	HH
RPA2576	Q6N6N8	tRNA-uridine aminocarboxypropyltransferase OS=Rhodopseudomonas palustris (strain ATCC BAA-98 / CGA009) OX=258594 GN=RPA2576 PE=4 SV=1	rpa:TX73_013320				Background	16	HH
RPA1781	Q6N8X1	4-hydroxybenzoate hydroxylase (4-hydroxybenzoate-3-monooxygenase) OS=Rhodopseudomonas palustris (strain ATCC BAA-98 / CGA009) OX=258594 GN=phbH PE=4 SV=1	rpa:TX73_009160	K00481	rpa00362,rpa01100,rpa01120,rpa01220	Benzoate degradation, Metabolic pathways, Microbial metabolism in diverse environments, Degradation of aromatic compounds	Background	16	HH
RPA2684	Q6N6D3	Ribonuclease activity regulator RraA OS=Rhodopseudomonas palustris (strain ATCC BAA-98 / CGA009) OX=258594 GN=RPA2684 PE=4 SV=1	rpa:TX73_013910				Background	16	HH
RPA0191	Q6NDB7	Succinate--CoA ligase [ADP-forming] subunit beta OS=Rhodopseudomonas palustris (strain ATCC BAA-98 / CGA009) OX=258594 GN=sucC PE=3 SV=1					Background	16	HH
RPA0849	Q6NBH9	Uncharacterized protein OS=Rhodopseudomonas palustris (strain ATCC BAA-98 / CGA009) OX=258594 GN=RPA0849 PE=4 SV=1	rpa:TX73_004375				Background	16	HH
RPA3914	P61548	Probable flagellum biosynthesis repressor protein FlbT OS=Rhodopseudomonas palustris (strain ATCC BAA-98 / CGA009) OX=258594 GN=flbT PE=3 SV=1					Background	16	HH
RPA4669	Q6N0U2	Putative racemase OS=Rhodopseudomonas palustris (strain ATCC BAA-98 / CGA009) OX=258594 GN=RPA4669 PE=4 SV=1	rpa:TX73_024270	K01796	rpa00984,rpa01100,rpa01120,rpa04146	Steroid degradation, Metabolic pathways, Microbial metabolism in diverse environments, Peroxisome	Background	16	HH
RPA4724	Q6N0N8	Orotate phosphoribosyltransferase OS=Rhodopseudomonas palustris (strain ATCC BAA-98 / CGA009) OX=258594 GN=pyrE PE=3 SV=1					Background	16	HH
RPA0741	Q6NBT7	AAA+ ATPase domain-containing protein OS=Rhodopseudomonas palustris (strain ATCC BAA-98 / CGA009) OX=258594 GN=RPA0741 PE=4 SV=1	rpa:TX73_003830				Background	1	HH
RPA2582	Q6N6N2	DUF2497 domain-containing protein OS=Rhodopseudomonas palustris (strain ATCC BAA-98 / CGA009) OX=258594 GN=RPA2582 PE=4 SV=1	rpa:TX73_013365				Background	1	HH
RPA3466	Q6N474	3-ketoacyl-CoA thiolase OS=Rhodopseudomonas palustris (strain ATCC BAA-98 / CGA009) OX=258594 GN=RPA3466 PE=3 SV=1	rpa:TX73_017940	K00626	rpa00071,rpa00280,rpa00310,rpa00362,rpa00380,rpa00620,rpa00630,rpa00650,rpa00720,rpa00900,rpa01100,rpa01110,rpa01120,rpa01200,rpa01212,rpa02020	Fatty acid degradation, Valine, leucine and isoleucine degradation, Lysine degradation, Benzoate degradation, Tryptophan metabolism, Pyruvate metabolism, Glyoxylate and dicarboxylate metabolism, Butanoate metabolism, Other carbon fixation pathways, Terpenoid backbone biosynthesis, Metabolic pathways, Biosynthesis of secondary metabolites, Microbial metabolism in diverse environments, Carbon metab…	Background	1	HH
RPA1237	Q6NAE8	Possible acyl-CoA dehydrogenase OS=Rhodopseudomonas palustris (strain ATCC BAA-98 / CGA009) OX=258594 GN=RPA1237 PE=3 SV=1	rpa:TX73_006350				Background	1	HH
RPA4738	Q6N0M4	Response regulator receiver (CheY-like protein) OS=Rhodopseudomonas palustris (strain ATCC BAA-98 / CGA009) OX=258594 GN=RPA4738 PE=4 SV=1	rpa:TX73_024620				Background	1	HH
RPA0228	Q6ND81	Uncharacterized protein OS=Rhodopseudomonas palustris (strain ATCC BAA-98 / CGA009) OX=258594 GN=RPA0228 PE=4 SV=1	rpa:TX73_001180				Background	1	HH
RPA4216	Q6N234	Malate synthase G OS=Rhodopseudomonas palustris (strain ATCC BAA-98 / CGA009) OX=258594 GN=glcB PE=3 SV=1					Background	1	HH
RPA0280	Q6ND29	Outer membrane lipoprotein carrier protein LolA OS=Rhodopseudomonas palustris (strain ATCC BAA-98 / CGA009) OX=258594 GN=RPA0280 PE=4 SV=1	rpa:TX73_001460				Background	7	HH
RPA1669	Q6N980	Uncharacterized protein OS=Rhodopseudomonas palustris (strain ATCC BAA-98 / CGA009) OX=258594 GN=RPA1669 PE=4 SV=1	rpa:TX73_008580				Background	7	HH
RPA3388	Q6N4E9	Transglycosylase SLT domain-containing protein OS=Rhodopseudomonas palustris (strain ATCC BAA-98 / CGA009) OX=258594 GN=RPA3388 PE=3 SV=1	rpa:TX73_017520				Background	7	HH
RPA0045	Q6NDR0	Putative NADH dehydrogenase (Ubiquinone) 1 alpha subcomplex OS=Rhodopseudomonas palustris (strain ATCC BAA-98 / CGA009) OX=258594 GN=RPA0045 PE=4 SV=1	rpa:TX73_000230				Background	7	HH
RPA1732	Q6N918	Possible cytochrome P450 OS=Rhodopseudomonas palustris (strain ATCC BAA-98 / CGA009) OX=258594 GN=RPA1732 PE=3 SV=1	rpa:TX73_008910				Background	7	HH
RPA4452	Q6N1F4	Putative aromatic-L-amino-acid decarboxylase OS=Rhodopseudomonas palustris (strain ATCC BAA-98 / CGA009) OX=258594 GN=RPA4452 PE=3 SV=1	rpa:TX73_023110	K01593	rpa00350,rpa00360,rpa00380,rpa01100,rpa01110	Tyrosine metabolism, Phenylalanine metabolism, Tryptophan metabolism, Metabolic pathways, Biosynthesis of secondary metabolites	Background	7	HH
RPA4743	Q6N0L9	Argininosuccinate lyase OS=Rhodopseudomonas palustris (strain ATCC BAA-98 / CGA009) OX=258594 GN=argH PE=3 SV=1					Background	7	HH
RPA1047	Q6NAY3	Glycine--tRNA ligase beta subunit OS=Rhodopseudomonas palustris (strain ATCC BAA-98 / CGA009) OX=258594 GN=sygB PE=3 SV=1	rpa:TX73_005380	K01879	rpa00970	Aminoacyl-tRNA biosynthesis	Background	7	HH
RPA4818	Q6N0E5	Peptidase OS=Rhodopseudomonas palustris (strain ATCC BAA-98 / CGA009) OX=258594 GN=RPA4818 PE=4 SV=1	rpa:TX73_025040				Background	7	HH
RPA0661	Q6NC13	Benzoate-CoA ligase OS=Rhodopseudomonas palustris (strain ATCC BAA-98 / CGA009) OX=258594 GN=badA PE=1 SV=1	rpa:TX73_003425	K04110	rpa00362,rpa00627,rpa01100,rpa01120	Benzoate degradation, Aminobenzoate degradation, Metabolic pathways, Microbial metabolism in diverse environments	Background	7	HH
RPA1263	Q6NAC2	Putative II.1 protein OS=Rhodopseudomonas palustris (strain ATCC BAA-98 / CGA009) OX=258594 GN=RPA1263 PE=4 SV=1	rpa:TX73_006485				Background	7	HH
RPA2916	Q6N5Q6	1-deoxy-D-xylulose 5-phosphate reductoisomerase OS=Rhodopseudomonas palustris (strain ATCC BAA-98 / CGA009) OX=258594 GN=dxr PE=3 SV=1					Background	7	HH
RPA4578	Q6N131	Basic membrane lipoprotein OS=Rhodopseudomonas palustris (strain ATCC BAA-98 / CGA009) OX=258594 GN=RPA4578 PE=3 SV=1	rpa:TX73_023780	K07335	rpa02010	ABC transporters	Background	7	HH
RPA0179	Q6NDC9	ATP synthase subunit delta OS=Rhodopseudomonas palustris (strain ATCC BAA-98 / CGA009) OX=258594 GN=atpH PE=3 SV=1					Background	2	HH
RPA0610	Q6NC62	Hydroxyacylglutathione hydrolase OS=Rhodopseudomonas palustris (strain ATCC BAA-98 / CGA009) OX=258594 GN=gloB PE=3 SV=1					Background	2	HH
RPA0048	Q6NDQ7	Organic solvent tolerance-like N-terminal domain-containing protein OS=Rhodopseudomonas palustris (strain ATCC BAA-98 / CGA009) OX=258594 GN=RPA0048 PE=4 SV=1	rpa:TX73_000250				Background	2	HH
RPA0422	Q6NCP7	Possible dehydrogenase OS=Rhodopseudomonas palustris (strain ATCC BAA-98 / CGA009) OX=258594 GN=RPA0422 PE=3 SV=1	rpa:TX73_002195	K00015	rpa00630,rpa01100,rpa01110,rpa01120	Glyoxylate and dicarboxylate metabolism, Metabolic pathways, Biosynthesis of secondary metabolites, Microbial metabolism in diverse environments	Background	2	HH
RPA3511	Q6N429	ErfK/YbiS/YcfS/YnhG OS=Rhodopseudomonas palustris (strain ATCC BAA-98 / CGA009) OX=258594 GN=RPA3511 PE=3 SV=1	rpa:TX73_018190				Background	2	HH
RPA2683	Q6N6D4	DUF213 OS=Rhodopseudomonas palustris (strain ATCC BAA-98 / CGA009) OX=258594 GN=dur1 PE=4 SV=1	rpa:TX73_013905				Background	2	HH
RPA4177	Q6N273	Uncharacterized protein OS=Rhodopseudomonas palustris (strain ATCC BAA-98 / CGA009) OX=258594 GN=RPA4177 PE=4 SV=1	rpa:TX73_021655				Background	2	HH
RPA2046	Q6N858	2-isopropylmalate synthase OS=Rhodopseudomonas palustris (strain ATCC BAA-98 / CGA009) OX=258594 GN=leuA PE=3 SV=1					Background	2	HH
RPA1223	Q6NAG2	Uncharacterized protein OS=Rhodopseudomonas palustris (strain ATCC BAA-98 / CGA009) OX=258594 GN=RPA1223 PE=4 SV=1	rpa:TX73_006280				Background	2	HH
RPA0373	Q6NCU6	Thioredoxin OS=Rhodopseudomonas palustris (strain ATCC BAA-98 / CGA009) OX=258594 GN=trxC PE=3 SV=1	rpa:TX73_001940				Background	2	HH
RPA1494	Q6N9P6	Uncharacterized protein OS=Rhodopseudomonas palustris (strain ATCC BAA-98 / CGA009) OX=258594 GN=RPA1494 PE=4 SV=1	rpa:TX73_007680				Background	2	HH
RPA2573	Q6N6P1	Possible membrane protein permease OS=Rhodopseudomonas palustris (strain ATCC BAA-98 / CGA009) OX=258594 GN=RPA2573 PE=3 SV=1	rpa:TX73_013305	K07799	rpa02020	Two-component system	Background	2	HH
RPA3554	Q6N3Y8	Arsenate reductase OS=Rhodopseudomonas palustris (strain ATCC BAA-98 / CGA009) OX=258594 GN=arsC2 PE=3 SV=1	rpa:TX73_018420				Background	2	HH
RPA1244	Q6NAE1	Nutrient deprivation-induced protein OS=Rhodopseudomonas palustris (strain ATCC BAA-98 / CGA009) OX=258594 GN=RPA1244 PE=4 SV=1	rpa:TX73_006385				Background	2	HH
RPA0306	Q6ND03	ATP-dependent protease ATPase subunit HslU OS=Rhodopseudomonas palustris (strain ATCC BAA-98 / CGA009) OX=258594 GN=hslU PE=3 SV=1					Background	2	HH
RPA1846	Q6N8Q7	Cobalt ABC transporter substrate-binding protein OS=Rhodopseudomonas palustris (strain ATCC BAA-98 / CGA009) OX=258594 GN=RPA1846 PE=4 SV=1	rpa:TX73_009490				Background	2	HH
RPA2906	Q6N5R5	Glutamate--tRNA ligase OS=Rhodopseudomonas palustris (strain ATCC BAA-98 / CGA009) OX=258594 GN=gltX PE=3 SV=1					Background	2	HH
RPA1519	Q6N9M1	Geranylgeranyl pyrophosphate synthase OS=Rhodopseudomonas palustris (strain ATCC BAA-98 / CGA009) OX=258594 GN=crtE PE=3 SV=1	rpa:TX73_007810	K13789	rpa00900,rpa01100,rpa01110	Terpenoid backbone biosynthesis, Metabolic pathways, Biosynthesis of secondary metabolites	Background	2	HH
RPA4076	Q6N2H4	Transcriptional regulator LysR family OS=Rhodopseudomonas palustris (strain ATCC BAA-98 / CGA009) OX=258594 GN=RPA4076 PE=3 SV=1	rpa:TX73_021115				Background	2	HH
RPA3226	Q6N4V7	DNA-directed RNA polymerase subunit alpha OS=Rhodopseudomonas palustris (strain ATCC BAA-98 / CGA009) OX=258594 GN=rpoA PE=3 SV=1					Background	2	HH
RPA3639	Q6N3Q4	Cof-subfamily: Cof-like hydrolase OS=Rhodopseudomonas palustris (strain ATCC BAA-98 / CGA009) OX=258594 GN=cof PE=4 SV=1	rpa:TX73_018860				Background	2	HH
RPA0211	Q6ND98	Acetyl-coenzyme A synthetase OS=Rhodopseudomonas palustris (strain ATCC BAA-98 / CGA009) OX=258594 GN=acsA PE=3 SV=1	rpa:TX73_001095	K01895	rpa00010,rpa00620,rpa00630,rpa00640,rpa00680,rpa00720,rpa01100,rpa01110,rpa01120,rpa01200	Glycolysis / Gluconeogenesis, Pyruvate metabolism, Glyoxylate and dicarboxylate metabolism, Propanoate metabolism, Methane metabolism, Other carbon fixation pathways, Metabolic pathways, Biosynthesis of secondary metabolites, Microbial metabolism in diverse environments, Carbon metabolism	Background	2	HH
RPA1441	Q6N9U5	Possible uridylate kinase OS=Rhodopseudomonas palustris (strain ATCC BAA-98 / CGA009) OX=258594 GN=RPA1441 PE=4 SV=1	rpa:TX73_007400				Background	27	HH
RPA1757	Q6N8Z4	Possible oxoacyl carrier protein reductase OS=Rhodopseudomonas palustris (strain ATCC BAA-98 / CGA009) OX=258594 GN=RPA1757 PE=4 SV=1	rpa:TX73_009035				Background	27	HH
RPA3600	Q6N3U3	Bacterioferritin OS=Rhodopseudomonas palustris (strain ATCC BAA-98 / CGA009) OX=258594 GN=bfr PE=3 SV=1	rpa:TX73_018655	K03594	rpa00860	Porphyrin metabolism	Background	27	HH
RPA2282	Q6N7H5	Addiction module antidote protein HigA family OS=Rhodopseudomonas palustris (strain ATCC BAA-98 / CGA009) OX=258594 GN=RPA2282 PE=4 SV=1	rpa:TX73_011805				Background	27	HH
PRPA2	Q6NDW0	Partition protein OS=Rhodopseudomonas palustris (strain ATCC BAA-98 / CGA009) OX=258594 GN=parA PE=4 SV=1					Background	27	HH
RPA3930	Q6N2W8	Flagellin N-terminal domain-containing protein OS=Rhodopseudomonas palustris (strain ATCC BAA-98 / CGA009) OX=258594 GN=RPA3930 PE=4 SV=1	rpa:TX73_020370	K02397	rpa02040	Flagellar assembly	Background	27	HH
RPA1119	Q6NAR2	Putative TolA OS=Rhodopseudomonas palustris (strain ATCC BAA-98 / CGA009) OX=258594 GN=TolA PE=4 SV=1	rpa:TX73_005750				Background	27	HH
RPA2496	Q6N6W8	Transcriptional regulator GntR family OS=Rhodopseudomonas palustris (strain ATCC BAA-98 / CGA009) OX=258594 GN=RPA2496 PE=4 SV=1	rpa:TX73_012900				Background	27	HH
RPA3973	P00150	Cytochrome c-556 OS=Rhodopseudomonas palustris (strain ATCC BAA-98 / CGA009) OX=258594 GN=RPA3973 PE=1 SV=2					Background	27	HH
RPA0272	Q6ND37	Nitrogen regulatory protein P-II OS=Rhodopseudomonas palustris (strain ATCC BAA-98 / CGA009) OX=258594 GN=glnK1 PE=3 SV=1	rpa:TX73_001420				Background	27	HH
RPA1423	Q6N9W3	Putative membrane protein OS=Rhodopseudomonas palustris (strain ATCC BAA-98 / CGA009) OX=258594 GN=RPA1423 PE=4 SV=1	rpa:TX73_007305				Background	27	HH
RPA2773	Q6N645	Epoxide hydrolase OS=Rhodopseudomonas palustris (strain ATCC BAA-98 / CGA009) OX=258594 GN=RPA2773 PE=4 SV=1	rpa:TX73_014365				Background	27	HH
RPA2919	P61309	Ribosome-recycling factor OS=Rhodopseudomonas palustris (strain ATCC BAA-98 / CGA009) OX=258594 GN=frr PE=3 SV=1					Background	27	HH
RPA2685	Q6N6D2	Cupin 2 conserved barrel domain-containing protein OS=Rhodopseudomonas palustris (strain ATCC BAA-98 / CGA009) OX=258594 GN=RPA2685 PE=4 SV=1	rpa:TX73_013915				Background	53	HH
RPA0891	Q6NBD7	Glutamate synthase large subunit OS=Rhodopseudomonas palustris (strain ATCC BAA-98 / CGA009) OX=258594 GN=gltB PE=3 SV=1	rpa:TX73_004590	K00265	rpa00250,rpa00910,rpa01100,rpa01110,rpa01120,rpa01230	Alanine, aspartate and glutamate metabolism, Nitrogen metabolism, Metabolic pathways, Biosynthesis of secondary metabolites, Microbial metabolism in diverse environments, Biosynthesis of amino acids	Background	22	HH
RPA2019	Q6N885	3-oxoacyl-acyl carrier protein synthase II OS=Rhodopseudomonas palustris (strain ATCC BAA-98 / CGA009) OX=258594 GN=RPA2019 PE=3 SV=1	rpa:TX73_010405	K09458	rpa00061,rpa00780,rpa01100,rpa01212,rpa01240	Fatty acid biosynthesis, Biotin metabolism, Metabolic pathways, Fatty acid metabolism, Biosynthesis of cofactors	Background	22	HH
RPA3726	Q6N3G8	Ferritin-like domain-containing protein OS=Rhodopseudomonas palustris (strain ATCC BAA-98 / CGA009) OX=258594 GN=RPA3726 PE=4 SV=1	rpa:TX73_019300				Background	22	HH
RPA0489	Q6NCI3	Ferredoxin OS=Rhodopseudomonas palustris (strain ATCC BAA-98 / CGA009) OX=258594 GN=RPA0489 PE=4 SV=1	rpa:TX73_002540				Background	22	HH
RPA3781	Q6N3B3	Possible sugar kinase OS=Rhodopseudomonas palustris (strain ATCC BAA-98 / CGA009) OX=258594 GN=yihV PE=3 SV=1	rpa:TX73_019575				Background	22	HH
RPA3247	P60403	50S ribosomal protein L2 OS=Rhodopseudomonas palustris (strain ATCC BAA-98 / CGA009) OX=258594 GN=rplB PE=1 SV=1					Background	22	HH
RPA1543	Q6N9K2	Light-independent protochlorophyllide reductase subunit B OS=Rhodopseudomonas palustris (strain ATCC BAA-98 / CGA009) OX=258594 GN=bchB PE=3 SV=1					Background	39	HH
RPA2461	Q6N702	Anhydro-N-acetylmuramic acid kinase OS=Rhodopseudomonas palustris (strain ATCC BAA-98 / CGA009) OX=258594 GN=anmK PE=3 SV=1					Background	5	HH
RPA3069	P60556	Guanylate kinase OS=Rhodopseudomonas palustris (strain ATCC BAA-98 / CGA009) OX=258594 GN=gmk PE=3 SV=1					Background	5	HH
RPA1597	Q6N9F2	Phosphoribosylformylglycinamidine synthase subunit PurL OS=Rhodopseudomonas palustris (strain ATCC BAA-98 / CGA009) OX=258594 GN=purL PE=3 SV=1					Background	5	HH
RPA1246	Q6NAD9	Uncharacterized protein OS=Rhodopseudomonas palustris (strain ATCC BAA-98 / CGA009) OX=258594 GN=RPA1246 PE=4 SV=1	rpa:TX73_006395				Background	30	HH
RPA1997	Q6N8A7	Cysteine--tRNA ligase OS=Rhodopseudomonas palustris (strain ATCC BAA-98 / CGA009) OX=258594 GN=cysS PE=3 SV=1					Background	30	HH
RPA2853	Q6N5W7	Proline-rich region OS=Rhodopseudomonas palustris (strain ATCC BAA-98 / CGA009) OX=258594 GN=RPA2853 PE=4 SV=1	rpa:TX73_014775				Background	30	HH
RPA0008	Q6NDU6	Circadian clock protein OS=Rhodopseudomonas palustris (strain ATCC BAA-98 / CGA009) OX=258594 GN=kaiB PE=4 SV=1	rpa:TX73_000040				Background	32	HH
RPA1848	Q6N8Q5	Uncharacterized iron-regulated membrane protein DUF337 OS=Rhodopseudomonas palustris (strain ATCC BAA-98 / CGA009) OX=258594 GN=RPA1848 PE=4 SV=1					Background	32	HH
RPA4815	P61187	Chaperone protein HtpG OS=Rhodopseudomonas palustris (strain ATCC BAA-98 / CGA009) OX=258594 GN=htpG PE=3 SV=1					Background	32	HH
RPA2931	Q6N5P3	DUF461 OS=Rhodopseudomonas palustris (strain ATCC BAA-98 / CGA009) OX=258594 GN=RPA2931 PE=4 SV=1	rpa:TX73_015190				Background	32	HH
RPA2314	P00149	Cytochrome c' OS=Rhodopseudomonas palustris (strain ATCC BAA-98 / CGA009) OX=258594 GN=cycA PE=1 SV=2					Background	32	HH
RPA2687	Q6N6D0	Large-conductance mechanosensitive channel OS=Rhodopseudomonas palustris (strain ATCC BAA-98 / CGA009) OX=258594 GN=mscL PE=3 SV=1					Background	32	HH
RPA0207	Q6NDA2	Uncharacterized protein OS=Rhodopseudomonas palustris (strain ATCC BAA-98 / CGA009) OX=258594 GN=RPA0207 PE=4 SV=1	rpa:TX73_001075				Background	32	HH
RPA3908	Q6N2Y9	Flagellar assembly regulator FliX OS=Rhodopseudomonas palustris (strain ATCC BAA-98 / CGA009) OX=258594 GN=RPA3908 PE=4 SV=1	rpa:TX73_020260				Background	32	HH
RPA1027	Q6NB03	Metalloprotease OS=Rhodopseudomonas palustris (strain ATCC BAA-98 / CGA009) OX=258594 GN=RPA1027 PE=4 SV=1	rpa:TX73_005280				Background	12	HH
RPA0557	Q6NCB5	Cysteine synthase OS=Rhodopseudomonas palustris (strain ATCC BAA-98 / CGA009) OX=258594 GN=cysK PE=3 SV=1	rpa:TX73_002885	K01738	rpa00270,rpa00920,rpa01100,rpa01110,rpa01120,rpa01200,rpa01230,rpa01320	Cysteine and methionine metabolism, Sulfur metabolism, Metabolic pathways, Biosynthesis of secondary metabolites, Microbial metabolism in diverse environments, Carbon metabolism, Biosynthesis of amino acids, Sulfur cycle	Background	12	HH
RPA2914	Q6N5Q8	Outer membrane protein assembly factor BamA OS=Rhodopseudomonas palustris (strain ATCC BAA-98 / CGA009) OX=258594 GN=bamA PE=3 SV=1	rpa:TX73_015100				Background	12	HH
RPA0217	Q6ND92	Succinate dehydrogenase flavoprotein subunit OS=Rhodopseudomonas palustris (strain ATCC BAA-98 / CGA009) OX=258594 GN=sdhA PE=3 SV=1	rpa:TX73_001125	K00239	rpa00020,rpa00190,rpa00650,rpa00720,rpa01100,rpa01110,rpa01120,rpa01200	Citrate cycle (TCA cycle), Oxidative phosphorylation, Butanoate metabolism, Other carbon fixation pathways, Metabolic pathways, Biosynthesis of secondary metabolites, Microbial metabolism in diverse environments, Carbon metabolism	Background	12	HH
RPA2977	Q6N5J7	Vitamin B12-dependent ribonucleotide reductase OS=Rhodopseudomonas palustris (strain ATCC BAA-98 / CGA009) OX=258594 GN=nrd PE=3 SV=1	rpa:TX73_015440	K00525	rpa00230,rpa00240,rpa01100,rpa01232	Purine metabolism, Pyrimidine metabolism, Metabolic pathways, Nucleotide metabolism	Background	12	HH
RPA0997	Q6NB33	Possible transcriptional regulator ArsR family OS=Rhodopseudomonas palustris (strain ATCC BAA-98 / CGA009) OX=258594 GN=RPA0997 PE=4 SV=1	rpa:TX73_005130				Background	12	HH
RPA1278	Q6NAA7	GatB/Yqey OS=Rhodopseudomonas palustris (strain ATCC BAA-98 / CGA009) OX=258594 GN=RPA1278 PE=4 SV=1	rpa:TX73_006565				Background	12	HH
RPA2866	Q6N5V4	Pyruvate dehydrogenase E1 component subunit beta OS=Rhodopseudomonas palustris (strain ATCC BAA-98 / CGA009) OX=258594 GN=RPA2866 PE=4 SV=1	rpa:TX73_014850	K00162	rpa00010,rpa00020,rpa00620,rpa00785,rpa01100,rpa01110,rpa01120,rpa01200,rpa01210	Glycolysis / Gluconeogenesis, Citrate cycle (TCA cycle), Pyruvate metabolism, Lipoic acid metabolism, Metabolic pathways, Biosynthesis of secondary metabolites, Microbial metabolism in diverse environments, Carbon metabolism, 2-Oxocarboxylic acid metabolism	Background	12	HH
RPA2934	Q6N5P0	VOC domain-containing protein OS=Rhodopseudomonas palustris (strain ATCC BAA-98 / CGA009) OX=258594 GN=RPA2934 PE=3 SV=1	rpa:TX73_015205	K05606	rpa00280,rpa00630,rpa00640,rpa00720,rpa01100,rpa01120,rpa01200	Valine, leucine and isoleucine degradation, Glyoxylate and dicarboxylate metabolism, Propanoate metabolism, Other carbon fixation pathways, Metabolic pathways, Microbial metabolism in diverse environments, Carbon metabolism	Background	12	HH
RPA3031	Q6N5E8	Possible Acetyltransferase (GNAT) family OS=Rhodopseudomonas palustris (strain ATCC BAA-98 / CGA009) OX=258594 GN=RPA3031 PE=4 SV=1	rpa:TX73_015690				Background	12	HH
RPA4306	Q6N1U8	Methyl-accepting chemotaxis receptor/sensory transducer OS=Rhodopseudomonas palustris (strain ATCC BAA-98 / CGA009) OX=258594 GN=RPA4306 PE=3 SV=1	rpa:TX73_022315	K03406	rpa02020,rpa02030	Two-component system, Bacterial chemotaxis	Background	12	HH
RPA4642	Q6N0W8	Fructose-16-bisphosphate aldolase OS=Rhodopseudomonas palustris (strain ATCC BAA-98 / CGA009) OX=258594 GN=cbbA PE=3 SV=1	rpa:TX73_024105	K01624	rpa00010,rpa00030,rpa00051,rpa00680,rpa00710,rpa01100,rpa01110,rpa01120,rpa01200,rpa01230	Glycolysis / Gluconeogenesis, Pentose phosphate pathway, Fructose and mannose metabolism, Methane metabolism, Carbon fixation by Calvin cycle, Metabolic pathways, Biosynthesis of secondary metabolites, Microbial metabolism in diverse environments, Carbon metabolism, Biosynthesis of amino acids	Background	12	HH
RPA1731	Q6N919	Similar to eukaryotic molybdopterin oxidoreductase OS=Rhodopseudomonas palustris (strain ATCC BAA-98 / CGA009) OX=258594 GN=RPA1731 PE=4 SV=1	rpa:TX73_008905				Background	12	HH
RPA1842	Q6N8R1	DUF2267 domain-containing protein OS=Rhodopseudomonas palustris (strain ATCC BAA-98 / CGA009) OX=258594 GN=RPA1842 PE=4 SV=1	rpa:TX73_009470				Background	12	HH
RPA0199	Q6NDB0	Putative phosphinothricin acetyltransferase OS=Rhodopseudomonas palustris (strain ATCC BAA-98 / CGA009) OX=258594 GN=RPA0199 PE=4 SV=1	rpa:TX73_001030				Background	47	HH
RPA0178	Q6NDD0	ATP synthase subunit alpha OS=Rhodopseudomonas palustris (strain ATCC BAA-98 / CGA009) OX=258594 GN=atpA PE=3 SV=1					Background	47	HH
RPA1212	Q6NAH3	Alpha/beta hydrolase fold OS=Rhodopseudomonas palustris (strain ATCC BAA-98 / CGA009) OX=258594 GN=RPA1212 PE=4 SV=1	rpa:TX73_006225				Background	47	HH
RPA1974	Q6N8C9	Iron-sulfur cluster carrier protein OS=Rhodopseudomonas palustris (strain ATCC BAA-98 / CGA009) OX=258594 GN=RPA1974 PE=3 SV=1	rpa:TX73_010175				Background	47	HH
RPA2862	Q6N5V8	Putative exopolysaccharide regulatory protein exoR OS=Rhodopseudomonas palustris (strain ATCC BAA-98 / CGA009) OX=258594 GN=exoR PE=4 SV=1	rpa:TX73_014825				Background	47	HH
RPA3232	Q6N4V1	50S ribosomal protein L30 OS=Rhodopseudomonas palustris (strain ATCC BAA-98 / CGA009) OX=258594 GN=rpmD PE=1 SV=3					Background	47	HH
RPA3486	Q6N454	Putative branched-chain amino acid transport system substrate-binding protein OS=Rhodopseudomonas palustris (strain ATCC BAA-98 / CGA009) OX=258594 GN=RPA3486 PE=4 SV=1	rpa:TX73_018055	K01999	rpa02010,rpa02024	ABC transporters, Quorum sensing	Background	47	HH
RPA4155	Q6N295	3-oxoadipate CoA-transferase subunit B OS=Rhodopseudomonas palustris (strain ATCC BAA-98 / CGA009) OX=258594 GN=RPA4155 PE=3 SV=1	rpa:TX73_021540	K01029	rpa00280,rpa00650,rpa01100	Valine, leucine and isoleucine degradation, Butanoate metabolism, Metabolic pathways	Background	47	HH
RPA4563	Q6N146	Staphylococcus nuclease (SNase-like) OS=Rhodopseudomonas palustris (strain ATCC BAA-98 / CGA009) OX=258594 GN=exoI2 PE=4 SV=1	rpa:TX73_023705				Background	47	HH
RPA2276	Q6N7I1	Putative branched-chain amino acid transport system ATP-binding protein OS=Rhodopseudomonas palustris (strain ATCC BAA-98 / CGA009) OX=258594 GN=RPA2276 PE=3 SV=1	rpa:TX73_011775	K01996	rpa02010,rpa02024	ABC transporters, Quorum sensing	Background	47	HH
RPA1025	Q6NB05	Possible Ectothiorhodospira Vacuolata Cytochrome OS=Rhodopseudomonas palustris (strain ATCC BAA-98 / CGA009) OX=258594 GN=RPA1025 PE=4 SV=1	rpa:TX73_005270				Background	47	HH
RPA2907	Q6N5R4	Citrate synthase OS=Rhodopseudomonas palustris (strain ATCC BAA-98 / CGA009) OX=258594 GN=cisY PE=3 SV=1	rpa:TX73_015065	K01647	rpa00020,rpa00630,rpa01100,rpa01110,rpa01120,rpa01200,rpa01210,rpa01230	Citrate cycle (TCA cycle), Glyoxylate and dicarboxylate metabolism, Metabolic pathways, Biosynthesis of secondary metabolites, Microbial metabolism in diverse environments, Carbon metabolism, 2-Oxocarboxylic acid metabolism, Biosynthesis of amino acids	Background	47	HH
RPA3491	Q6N449	Protein HflK OS=Rhodopseudomonas palustris (strain ATCC BAA-98 / CGA009) OX=258594 GN=hflK PE=3 SV=1	rpa:TX73_018080				Background	47	HH
RPA4551	Q6N158	DUF2130 domain-containing protein OS=Rhodopseudomonas palustris (strain ATCC BAA-98 / CGA009) OX=258594 GN=RPA4551 PE=4 SV=1	rpa:TX73_023645				Background	47	HH
RPA2462	Q6N701	Xaa-Pro dipeptidyl-peptidase-like domain-containing protein OS=Rhodopseudomonas palustris (strain ATCC BAA-98 / CGA009) OX=258594 GN=RPA2462 PE=4 SV=1	rpa:TX73_012730				Background	47	HH
RPA0443	Q6NCM8	Possible transcriptional regulator XRE family OS=Rhodopseudomonas palustris (strain ATCC BAA-98 / CGA009) OX=258594 GN=RPA0443 PE=4 SV=1	rpa:TX73_002300				Background	47	HH
RPA0817	Q6NBL1	Probable acyl-CoA thiolase OS=Rhodopseudomonas palustris (strain ATCC BAA-98 / CGA009) OX=258594 GN=RPA0817 PE=3 SV=1	rpa:TX73_004215	K00626	rpa00071,rpa00280,rpa00310,rpa00362,rpa00380,rpa00620,rpa00630,rpa00650,rpa00720,rpa00900,rpa01100,rpa01110,rpa01120,rpa01200,rpa01212,rpa02020	Fatty acid degradation, Valine, leucine and isoleucine degradation, Lysine degradation, Benzoate degradation, Tryptophan metabolism, Pyruvate metabolism, Glyoxylate and dicarboxylate metabolism, Butanoate metabolism, Other carbon fixation pathways, Terpenoid backbone biosynthesis, Metabolic pathways, Biosynthesis of secondary metabolites, Microbial metabolism in diverse environments, Carbon metab…	Background	47	HH
RPA1011	Q6NB19	2-hydroxychromene-2-carboxylate isomerase OS=Rhodopseudomonas palustris (strain ATCC BAA-98 / CGA009) OX=258594 GN=RPA1011 PE=3 SV=1	rpa:TX73_005200				Background	47	HH
RPA2724	Q6N693	Serine hydroxymethyltransferase 1 OS=Rhodopseudomonas palustris (strain ATCC BAA-98 / CGA009) OX=258594 GN=glyA1 PE=3 SV=1					Background	47	HH
RPA1261	Q6NAC4	FAD linked oxidase C-terminal:FAD linked oxidase N-terminal OS=Rhodopseudomonas palustris (strain ATCC BAA-98 / CGA009) OX=258594 GN=RPA1261 PE=4 SV=1	rpa:TX73_006475	K00803	rpa01100,rpa04146	Metabolic pathways, Peroxisome	Background	47	HH
RPA2810	Q6N608	7-cyano-7-deazaguanine synthase OS=Rhodopseudomonas palustris (strain ATCC BAA-98 / CGA009) OX=258594 GN=queC PE=3 SV=1					Background	47	HH
RPA3218	Q6N4W5	Secondary thiamine-phosphate synthase enzyme OS=Rhodopseudomonas palustris (strain ATCC BAA-98 / CGA009) OX=258594 GN=RPA3218 PE=3 SV=1	rpa:TX73_016645				Background	47	HH
RPA3302	Q6N4N5	N-terminal of MaoC-like dehydratase domain-containing protein OS=Rhodopseudomonas palustris (strain ATCC BAA-98 / CGA009) OX=258594 GN=RPA3302 PE=4 SV=1	rpa:TX73_017070				Background	47	HH
RPA3817	Q6N377	Adenylosuccinate lyase OS=Rhodopseudomonas palustris (strain ATCC BAA-98 / CGA009) OX=258594 GN=purB PE=3 SV=1	rpa:TX73_019760	K01756	rpa00230,rpa00250,rpa01100,rpa01110,rpa01232,rpa01240	Purine metabolism, Alanine, aspartate and glutamate metabolism, Metabolic pathways, Biosynthesis of secondary metabolites, Nucleotide metabolism, Biosynthesis of cofactors	Background	47	HH
RPA1518	Q6N9M2	Methoxyneurosporene dehydrogenase OS=Rhodopseudomonas palustris (strain ATCC BAA-98 / CGA009) OX=258594 GN=crtD PE=3 SV=1	rpa:TX73_007805	K09845	rpa00906,rpa01100,rpa01110	Carotenoid biosynthesis, Metabolic pathways, Biosynthesis of secondary metabolites	Background	47	HH
RPA4434	Q6N1H1	MOSC domain OS=Rhodopseudomonas palustris (strain ATCC BAA-98 / CGA009) OX=258594 GN=RPA4434 PE=4 SV=1	rpa:TX73_023010				Background	47	HH
RPA2185	Q6N7S1	NodN-like protein OS=Rhodopseudomonas palustris (strain ATCC BAA-98 / CGA009) OX=258594 GN=RPA2185 PE=4 SV=1	rpa:TX73_011275				Background	47	HH
RPA4321	Q6N1T3	Putative enoyl-CoA hydratase paaG OS=Rhodopseudomonas palustris (strain ATCC BAA-98 / CGA009) OX=258594 GN=paaG3 PE=3 SV=1	rpa:TX73_022390				Background	47	HH
RPA1226	Q6NAF9	Putative 2-oxoglutarate ferredoxin oxidoreductase alpha subunit OS=Rhodopseudomonas palustris (strain ATCC BAA-98 / CGA009) OX=258594 GN=RPA1226 PE=4 SV=1	rpa:TX73_006295	K00174	rpa00010,rpa00020,rpa00620,rpa00650,rpa00720,rpa01100,rpa01110,rpa01120,rpa01200,rpa01210	Glycolysis / Gluconeogenesis, Citrate cycle (TCA cycle), Pyruvate metabolism, Butanoate metabolism, Other carbon fixation pathways, Metabolic pathways, Biosynthesis of secondary metabolites, Microbial metabolism in diverse environments, Carbon metabolism, 2-Oxocarboxylic acid metabolism	Background	47	HH
RPA3412	Q6N4C7	Patatin-like phospholipase domain OS=Rhodopseudomonas palustris (strain ATCC BAA-98 / CGA009) OX=258594 GN=RPA3412 PE=4 SV=1	rpa:TX73_017640				Background	47	HH
RPA0425	P61450	3-hydroxydecanoyl-[acyl-carrier-protein] dehydratase OS=Rhodopseudomonas palustris (strain ATCC BAA-98 / CGA009) OX=258594 GN=fabA PE=3 SV=1					Background	11	HL
RPA0482	Q6NCJ0	Probable short chain 3-hydroxyacyl-CoA dehydrogenase / enoyl-CoA hydratase OS=Rhodopseudomonas palustris (strain ATCC BAA-98 / CGA009) OX=258594 GN=RPA0482 PE=3 SV=1	rpa:TX73_002500				Background	11	HL
RPA1568	Q6N9I1	Possible carboxylesterase OS=Rhodopseudomonas palustris (strain ATCC BAA-98 / CGA009) OX=258594 GN=RPA1568 PE=4 SV=1	rpa:TX73_008055				Background	11	HL
RPA1730	Q6N920	Possible hydrolase OS=Rhodopseudomonas palustris (strain ATCC BAA-98 / CGA009) OX=258594 GN=RPA1730 PE=4 SV=1	rpa:TX73_008900				Background	11	HL
RPA3474	Q6N466	Putative 3-oxoacyl-acyl carrier protein reductase OS=Rhodopseudomonas palustris (strain ATCC BAA-98 / CGA009) OX=258594 GN=fabG4 PE=4 SV=1	rpa:TX73_017980	K21883	rpa00051,rpa01100,rpa01120	Fructose and mannose metabolism, Metabolic pathways, Microbial metabolism in diverse environments	Background	11	HL
RPA3898	Q6N2Z9	Flagellar protein FliL OS=Rhodopseudomonas palustris (strain ATCC BAA-98 / CGA009) OX=258594 GN=fliL PE=3 SV=1	rpa:TX73_020210	K02415	rpa02040	Flagellar assembly	Background	9	HL
RPA3109	Q6N573	BrnA antitoxin family protein OS=Rhodopseudomonas palustris (strain ATCC BAA-98 / CGA009) OX=258594 GN=RPA3109 PE=4 SV=1	rpa:TX73_016080				Background	46	HL
RPA0221	Q6ND88	Malonyl CoA synthetase OS=Rhodopseudomonas palustris (strain ATCC BAA-98 / CGA009) OX=258594 GN=matB PE=1 SV=1	rpa:TX73_001145	K18661	rpa00280,rpa01100	Valine, leucine and isoleucine degradation, Metabolic pathways	Background	0	HL
RPA4295	Q6N1V9	Adenylosuccinate synthetase OS=Rhodopseudomonas palustris (strain ATCC BAA-98 / CGA009) OX=258594 GN=purA PE=3 SV=1					Background	16	HL
RPA4744	Q6N0L8	Possible thioredoxin-like protein OS=Rhodopseudomonas palustris (strain ATCC BAA-98 / CGA009) OX=258594 GN=RPA4744 PE=4 SV=1	rpa:TX73_024650				Background	7	HL
RPA0436	Q6NCN5	Translation initiation factor IF-2 OS=Rhodopseudomonas palustris (strain ATCC BAA-98 / CGA009) OX=258594 GN=infB PE=3 SV=1					Background	11	LH
RPA0934	Q6NB94	Ubiquinone biosynthesis protein UbiV OS=Rhodopseudomonas palustris (strain ATCC BAA-98 / CGA009) OX=258594 GN=ubiV PE=3 SV=1	rpa:TX73_004815	K24845	rpa00130,rpa01100,rpa01110,rpa01240	Ubiquinone and other terpenoid-quinone biosynthesis, Metabolic pathways, Biosynthesis of secondary metabolites, Biosynthesis of cofactors	Background	2	LH
RPA0404	P61734	Putative pterin-4-alpha-carbinolamine dehydratase OS=Rhodopseudomonas palustris (strain ATCC BAA-98 / CGA009) OX=258594 GN=RPA0404 PE=3 SV=1					Background	47	LH
RPA4657	Q6N0V3	Putative 2-keto-3-deoxygluconate dehydrogenase OS=Rhodopseudomonas palustris (strain ATCC BAA-98 / CGA009) OX=258594 GN=kduD PE=4 SV=1	rpa:TX73_024180	K00059	rpa00061,rpa00780,rpa01100,rpa01110,rpa01212,rpa01240	Fatty acid biosynthesis, Biotin metabolism, Metabolic pathways, Biosynthesis of secondary metabolites, Fatty acid metabolism, Biosynthesis of cofactors	Background	47	LH
RPA0718	Q6NBV8	Cobyric acid synthase OS=Rhodopseudomonas palustris (strain ATCC BAA-98 / CGA009) OX=258594 GN=cbiP PE=3 SV=1	rpa:TX73_003715	K02232	rpa00860,rpa01100,rpa01240	Porphyrin metabolism, Metabolic pathways, Biosynthesis of cofactors	Background	52	LL
RPA0066	Q6NDN9	Integration host factor subunit beta OS=Rhodopseudomonas palustris (strain ATCC BAA-98 / CGA009) OX=258594 GN=ihfB PE=3 SV=1					Background	52	LL
RPA2801	Q6N617	Collagen triple helix repeat OS=Rhodopseudomonas palustris (strain ATCC BAA-98 / CGA009) OX=258594 GN=RPA2801 PE=4 SV=1	rpa:TX73_014505				Background	52	LL
RPA4471	Q6N1D5	Thioredoxin domain-containing protein OS=Rhodopseudomonas palustris (strain ATCC BAA-98 / CGA009) OX=258594 GN=RPA4471 PE=3 SV=1	rpa:TX73_023215				Background	52	LL
RPA0856	Q6NBH2	Methyl-accepting chemotaxis receptor/sensory transducer OS=Rhodopseudomonas palustris (strain ATCC BAA-98 / CGA009) OX=258594 GN=RPA0856 PE=3 SV=1	rpa:TX73_004410	K03406	rpa02020,rpa02030	Two-component system, Bacterial chemotaxis	Background	52	LL
RPA4418	Q6N1I7	UPF0337 protein RPA4418 OS=Rhodopseudomonas palustris (strain ATCC BAA-98 / CGA009) OX=258594 GN=RPA4418 PE=3 SV=1					Background	52	LL
RPA2298	Q6N7F9	Uncharacterized protein OS=Rhodopseudomonas palustris (strain ATCC BAA-98 / CGA009) OX=258594 GN=RPA2298 PE=4 SV=1	rpa:TX73_011885				Background	52	LL
RPA3059	Q6N5C0	DNA polymerase III subunit chi OS=Rhodopseudomonas palustris (strain ATCC BAA-98 / CGA009) OX=258594 GN=RPA3059 PE=4 SV=1	rpa:TX73_015825	K02339	rpa03030,rpa03430,rpa03440	DNA replication, Mismatch repair, Homologous recombination	Background	52	LL
RPA2317	Q6N7E1	Putative CoA transferase small subunit B OS=Rhodopseudomonas palustris (strain ATCC BAA-98 / CGA009) OX=258594 GN=gctB PE=4 SV=1	rpa:TX73_011980	K01040	rpa00643,rpa00650,rpa01100,rpa01120	Styrene degradation, Butanoate metabolism, Metabolic pathways, Microbial metabolism in diverse environments	Background	52	LL
RPA4031	Q6N2L9	DUF2939 domain-containing protein OS=Rhodopseudomonas palustris (strain ATCC BAA-98 / CGA009) OX=258594 GN=RPA4031 PE=4 SV=1	rpa:TX73_020885				Background	52	LL
RPA4530	Q6N178	UPF0262 protein RPA4530 OS=Rhodopseudomonas palustris (strain ATCC BAA-98 / CGA009) OX=258594 GN=RPA4530 PE=3 SV=1					Background	52	LL
RPA4693	Q6N0R8	Putative FMN oxidoreductase OS=Rhodopseudomonas palustris (strain ATCC BAA-98 / CGA009) OX=258594 GN=RPA4693 PE=4 SV=1	rpa:TX73_024385				Background	52	LL
RPA2658	Q6N6F9	SPOR domain-containing protein OS=Rhodopseudomonas palustris (strain ATCC BAA-98 / CGA009) OX=258594 GN=RPA2658 PE=4 SV=1	rpa:TX73_013775				Background	52	LL
RPA4705	P60539	Phosphoribosyl-ATP pyrophosphatase 2 OS=Rhodopseudomonas palustris (strain ATCC BAA-98 / CGA009) OX=258594 GN=hisE2 PE=3 SV=1					Background	52	LL
RPA3457	Q6N483	Biotin/lipoyl attachment:Biotin-requiring enzyme attachment site OS=Rhodopseudomonas palustris (strain ATCC BAA-98 / CGA009) OX=258594 GN=RPA3457 PE=4 SV=1	rpa:TX73_017895				Background	52	LL
RPA0109	Q6NDJ6	Putative 3-oxoacyl-(Acyl carrier ptn) reductase OS=Rhodopseudomonas palustris (strain ATCC BAA-98 / CGA009) OX=258594 GN=RPA0109 PE=4 SV=1					Background	11	LL
RPA0090	Q6NDL5	Uncharacterized protein OS=Rhodopseudomonas palustris (strain ATCC BAA-98 / CGA009) OX=258594 GN=RPA0090 PE=4 SV=1	rpa:TX73_000465				Background	11	LL
RPA0915	Q6NBB3	Putative NADPH quinone oxidoreductase OS=Rhodopseudomonas palustris (strain ATCC BAA-98 / CGA009) OX=258594 GN=RPA0915 PE=4 SV=1	rpa:TX73_004720				Background	11	LL
RPA0943	P62419	Phosphoglycerate kinase OS=Rhodopseudomonas palustris (strain ATCC BAA-98 / CGA009) OX=258594 GN=pgk PE=3 SV=1					Background	11	LL
RPA1177	Q6NAK7	4-oxalocrotonate tautomerase OS=Rhodopseudomonas palustris (strain ATCC BAA-98 / CGA009) OX=258594 GN=RPA1177 PE=4 SV=1	rpa:TX73_006040	K01821	rpa00362,rpa01100,rpa01120,rpa01220	Benzoate degradation, Metabolic pathways, Microbial metabolism in diverse environments, Degradation of aromatic compounds	Background	11	LL
RPA1554	Q6N9J5	5-aminolevulinate synthase OS=Rhodopseudomonas palustris (strain ATCC BAA-98 / CGA009) OX=258594 GN=hemA PE=3 SV=1	rpa:TX73_007985	K00643	rpa00260,rpa00860,rpa01100,rpa01110,rpa01240	Glycine, serine and threonine metabolism, Porphyrin metabolism, Metabolic pathways, Biosynthesis of secondary metabolites, Biosynthesis of cofactors	Background	11	LL
RPA2729	Q6N688	Transcription antitermination protein NusB OS=Rhodopseudomonas palustris (strain ATCC BAA-98 / CGA009) OX=258594 GN=nusB PE=3 SV=1					Background	11	LL
RPA2850	Q6N5X0	SMC-Scp complex subunit ScpB OS=Rhodopseudomonas palustris (strain ATCC BAA-98 / CGA009) OX=258594 GN=RPA2850 PE=4 SV=1	rpa:TX73_014760				Background	11	LL
RPA3011	Q6N5G5	Uncharacterized protein OS=Rhodopseudomonas palustris (strain ATCC BAA-98 / CGA009) OX=258594 GN=RPA3011 PE=4 SV=1	rpa:TX73_015595				Background	11	LL
RPA3269	Q6N4R8	50S ribosomal protein L7/L12 OS=Rhodopseudomonas palustris (strain ATCC BAA-98 / CGA009) OX=258594 GN=rplL PE=1 SV=3					Background	11	LL
RPA3557	Q6N3Y5	Thiol-disulfide isomerase and thioredoxins OS=Rhodopseudomonas palustris (strain ATCC BAA-98 / CGA009) OX=258594 GN=RPA3557 PE=4 SV=1	rpa:TX73_018435				Background	11	LL
RPA0917	Q6NBB1	Probable transcriptional regulator AraC family OS=Rhodopseudomonas palustris (strain ATCC BAA-98 / CGA009) OX=258594 GN=RPA0917 PE=4 SV=1	rpa:TX73_004730				Background	11	LL
RPA0004	Q6NDV0	DNA gyrase subunit B OS=Rhodopseudomonas palustris (strain ATCC BAA-98 / CGA009) OX=258594 GN=gyrB PE=3 SV=1	rpa:TX73_000020				Background	11	LL
RPA2344	Q6N7B4	Uncharacterized protein OS=Rhodopseudomonas palustris (strain ATCC BAA-98 / CGA009) OX=258594 GN=RPA2344 PE=4 SV=1	rpa:TX73_012120				Background	11	LL
RPA2720	Q6N697	Possible glutathione-S-transferase OS=Rhodopseudomonas palustris (strain ATCC BAA-98 / CGA009) OX=258594 GN=RPA2720 PE=4 SV=1	rpa:TX73_014095				Background	11	LL
RPA3440	Q6N499	Probable amidase OS=Rhodopseudomonas palustris (strain ATCC BAA-98 / CGA009) OX=258594 GN=RPA3440 PE=3 SV=1	rpa:TX73_017805	K01426	rpa00330,rpa00360,rpa00380,rpa00627,rpa00643,rpa01100,rpa01120	Arginine and proline metabolism, Phenylalanine metabolism, Tryptophan metabolism, Aminobenzoate degradation, Styrene degradation, Metabolic pathways, Microbial metabolism in diverse environments	Background	11	LL
RPA3661	Q6N3N2	Metal dependent phosphohydrolase OS=Rhodopseudomonas palustris (strain ATCC BAA-98 / CGA009) OX=258594 GN=RPA3661 PE=4 SV=1	rpa:TX73_018975				Background	11	LL
RPA3952	Q6N2U6	Possible oxidoreductase Rmd OS=Rhodopseudomonas palustris (strain ATCC BAA-98 / CGA009) OX=258594 GN=RPA3952 PE=4 SV=1	rpa:TX73_020475	K15856	rpa00051,rpa00541,rpa01100,rpa01250	Fructose and mannose metabolism, Biosynthesis of various nucleotide sugars, Metabolic pathways, Biosynthesis of nucleotide sugars	Background	11	LL
RPA4176	Q6N274	30S ribosomal protein S21 OS=Rhodopseudomonas palustris (strain ATCC BAA-98 / CGA009) OX=258594 GN=rpsU PE=1 SV=1					Background	11	LL
RPA4347	Q6N1Q7	Histone OS=Rhodopseudomonas palustris (strain ATCC BAA-98 / CGA009) OX=258594 GN=RPA4347 PE=4 SV=1	rpa:TX73_022535				Background	11	LL
RPA0958	Q6NB70	Putative acyl-CoA dehydrogenase OS=Rhodopseudomonas palustris (strain ATCC BAA-98 / CGA009) OX=258594 GN=RPA0958 PE=3 SV=1	rpa:TX73_004935	K20035	rpa00920,rpa01100,rpa01120	Sulfur metabolism, Metabolic pathways, Microbial metabolism in diverse environments	Background	11	LL
RPA0028	Q6NDS6	Bifunctional purine biosynthesis protein PurH OS=Rhodopseudomonas palustris (strain ATCC BAA-98 / CGA009) OX=258594 GN=purH PE=3 SV=1	rpa:TX73_000145	K00602	rpa00230,rpa00670,rpa01100,rpa01110	Purine metabolism, One carbon pool by folate, Metabolic pathways, Biosynthesis of secondary metabolites	Background	11	LL
RPA0243	Q6ND66	Ribosome maturation factor RimM OS=Rhodopseudomonas palustris (strain ATCC BAA-98 / CGA009) OX=258594 GN=rimM PE=3 SV=1					Background	11	LL
RPA0592	P62064	Arginine biosynthesis bifunctional protein ArgJ OS=Rhodopseudomonas palustris (strain ATCC BAA-98 / CGA009) OX=258594 GN=argJ PE=3 SV=1					Background	11	LL
RPA1118	Q6NAR3	Putative tolR protein uptake of enterochelin tonB-dependent uptake of B colicins OS=Rhodopseudomonas palustris (strain ATCC BAA-98 / CGA009) OX=258594 GN=TolR PE=3 SV=1	rpa:TX73_005745				Background	11	LL
RPA1157	Q6NAM7	Inositol monophosphatase OS=Rhodopseudomonas palustris (strain ATCC BAA-98 / CGA009) OX=258594 GN=RPA1157 PE=4 SV=1	rpa:TX73_005940				Background	11	LL
RPA3626	Q6N3R7	DUF3297 family protein OS=Rhodopseudomonas palustris (strain ATCC BAA-98 / CGA009) OX=258594 GN=RPA3626 PE=4 SV=1	rpa:TX73_018795				Background	11	LL
RPA0298	Q6ND11	Putative pyruvate phosphate dikinase regulatory protein OS=Rhodopseudomonas palustris (strain ATCC BAA-98 / CGA009) OX=258594 GN=RPA0298 PE=3 SV=1					Background	11	LL
RPA0355	Q6NCW3	PTS system permease (IIAMan) nitrogen regulatory IIA protein OS=Rhodopseudomonas palustris (strain ATCC BAA-98 / CGA009) OX=258594 GN=RPA0355 PE=4 SV=1	rpa:TX73_001840	K02793	rpa00051,rpa00520,rpa01100,rpa02060	Fructose and mannose metabolism, Amino sugar and nucleotide sugar metabolism, Metabolic pathways, Phosphotransferase system (PTS)	Background	11	LL
RPA1668	Q6N981	Mg-protoporphyrin IX monomethyl ester oxidative cyclase 66kD subunit OS=Rhodopseudomonas palustris (strain ATCC BAA-98 / CGA009) OX=258594 GN=bchE PE=4 SV=1	rpa:TX73_008575	K04034	rpa00860,rpa01100,rpa01110	Porphyrin metabolism, Metabolic pathways, Biosynthesis of secondary metabolites	Background	11	LL
RPA4247	Q6N205	histidine kinase OS=Rhodopseudomonas palustris (strain ATCC BAA-98 / CGA009) OX=258594 GN=fixL PE=4 SV=1	rpa:TX73_022005	K14986	rpa02020	Two-component system	Background	11	LL
RPA4305	Q6N1U9	Uncharacterized protein OS=Rhodopseudomonas palustris (strain ATCC BAA-98 / CGA009) OX=258594 GN=RPA4305 PE=4 SV=1	rpa:TX73_022310				Background	11	LL
RPA1193	Q6NAJ2	Cytochrome b OS=Rhodopseudomonas palustris (strain ATCC BAA-98 / CGA009) OX=258594 GN=RPA1193 PE=3 SV=1	rpa:TX73_006125	K00410	rpa00190,rpa01100,rpa02020	Oxidative phosphorylation, Metabolic pathways, Two-component system	Background	11	LL
RPA0337	Q6NCY0	Orotidine 5'-phosphate decarboxylase OS=Rhodopseudomonas palustris (strain ATCC BAA-98 / CGA009) OX=258594 GN=pyrF PE=3 SV=1					Background	11	LL
RPA1057	Q6NAX3	Uncharacterized protein OS=Rhodopseudomonas palustris (strain ATCC BAA-98 / CGA009) OX=258594 GN=RPA1057 PE=4 SV=1	rpa:TX73_005435				Background	11	LL
RPA1430	Q6N9V6	Putative outer membrane protein OS=Rhodopseudomonas palustris (strain ATCC BAA-98 / CGA009) OX=258594 GN=RPA1430 PE=3 SV=1	rpa:TX73_007340	K02073	rpa02010	ABC transporters	Background	11	LL
RPA1600	Q6N9E9	BolA-like protein OS=Rhodopseudomonas palustris (strain ATCC BAA-98 / CGA009) OX=258594 GN=RPA1600 PE=3 SV=1	rpa:TX73_008220				Background	11	LL
RPA3188	Q6N4Z5	Alcohol dehydrogenase OS=Rhodopseudomonas palustris (strain ATCC BAA-98 / CGA009) OX=258594 GN=RPA3188 PE=3 SV=1	rpa:TX73_016490				Background	11	LL
RPA3729	Q6N3G5	Hippurate hydrolase OS=Rhodopseudomonas palustris (strain ATCC BAA-98 / CGA009) OX=258594 GN=RPA3729 PE=4 SV=1	rpa:TX73_019315				Background	11	LL
RPA3751	Q6N3E3	Single Cache domain-containing protein OS=Rhodopseudomonas palustris (strain ATCC BAA-98 / CGA009) OX=258594 GN=RPA3751 PE=4 SV=1	rpa:TX73_019425				Background	11	LL
RPA3847	P61706	Alanine--tRNA ligase OS=Rhodopseudomonas palustris (strain ATCC BAA-98 / CGA009) OX=258594 GN=alaS PE=3 SV=1					Background	11	LL
RPA4190	Q6N260	UPF0335 protein RPA4190 OS=Rhodopseudomonas palustris (strain ATCC BAA-98 / CGA009) OX=258594 GN=RPA4190 PE=3 SV=2					Background	11	LL
RPA4770	Q6N0J2	Protein ApaG OS=Rhodopseudomonas palustris (strain ATCC BAA-98 / CGA009) OX=258594 GN=apaG PE=3 SV=1					Background	11	LL
RPA0250	Q6ND59	Diaminopimelate epimerase OS=Rhodopseudomonas palustris (strain ATCC BAA-98 / CGA009) OX=258594 GN=dapF PE=3 SV=1					Background	11	LL
RPA0359	Q6NCV9	DUF2470 domain-containing protein OS=Rhodopseudomonas palustris (strain ATCC BAA-98 / CGA009) OX=258594 GN=RPA0359 PE=4 SV=1	rpa:TX73_001860	K07226	rpa00860,rpa01110	Porphyrin metabolism, Biosynthesis of secondary metabolites	Background	11	LL
RPA0466	Q6NCK6	Alkaline proteinase inhibitor/ Outer membrane lipoprotein Omp19 domain-containing protein OS=Rhodopseudomonas palustris (strain ATCC BAA-98 / CGA009) OX=258594 GN=RPA0466 PE=4 SV=1	rpa:TX73_002415				Background	11	LL
RPA3238	Q6N4U5	50S ribosomal protein L5 OS=Rhodopseudomonas palustris (strain ATCC BAA-98 / CGA009) OX=258594 GN=rplE PE=1 SV=1					Background	11	LL
RPA3635	Q6N3Q8	6-phosphogluconate dehydrogenase OS=Rhodopseudomonas palustris (strain ATCC BAA-98 / CGA009) OX=258594 GN=gnd PE=3 SV=1	rpa:TX73_018840	K00033	rpa00030,rpa00480,rpa01100,rpa01110,rpa01120,rpa01200	Pentose phosphate pathway, Glutathione metabolism, Metabolic pathways, Biosynthesis of secondary metabolites, Microbial metabolism in diverse environments, Carbon metabolism	Background	11	LL
RPA3773	Q6N3C1	Uncharacterized protein OS=Rhodopseudomonas palustris (strain ATCC BAA-98 / CGA009) OX=258594 GN=RPA3773 PE=4 SV=1	rpa:TX73_019535				Background	11	LL
RPA4799	Q6N0G3	Possible acyl-CoA dehydrogenase OS=Rhodopseudomonas palustris (strain ATCC BAA-98 / CGA009) OX=258594 GN=RPA4799 PE=3 SV=1	rpa:TX73_024940				Background	11	LL
RPA0002	Q6NDV2	Beta sliding clamp OS=Rhodopseudomonas palustris (strain ATCC BAA-98 / CGA009) OX=258594 GN=dnaN PE=3 SV=1	rpa:TX73_000010	K02338	rpa03030,rpa03430,rpa03440	DNA replication, Mismatch repair, Homologous recombination	Background	11	LL
RPA0043	Q6NDR1	Possible glutathione S-transferase OS=Rhodopseudomonas palustris (strain ATCC BAA-98 / CGA009) OX=258594 GN=RPA0043 PE=4 SV=1	rpa:TX73_000220	K00799	rpa00480,rpa01100	Glutathione metabolism, Metabolic pathways	Background	11	LL
RPA1463	Q6N9S5	Dihydroxy-acid dehydratase OS=Rhodopseudomonas palustris (strain ATCC BAA-98 / CGA009) OX=258594 GN=ilvD PE=3 SV=1					Background	11	LL
RPA1525	Q6N9L5	Light-harvesting complex 1 beta chain OS=Rhodopseudomonas palustris (strain ATCC BAA-98 / CGA009) OX=258594 GN=pufB PE=1 SV=1	rpa:TX73_007845	K08927	rpa02020	Two-component system	Background	11	LL
RPA1775	Q6N8X7	Putative dehydrogenase OS=Rhodopseudomonas palustris (strain ATCC BAA-98 / CGA009) OX=258594 GN=RPA1775 PE=4 SV=1	rpa:TX73_009130				Background	11	LL
RPA1981	Q6N8C3	Ribose-5-phosphate isomerase A OS=Rhodopseudomonas palustris (strain ATCC BAA-98 / CGA009) OX=258594 GN=rpiA PE=3 SV=1					Background	11	LL
RPA2697	Q6N6C1	Ribonuclease 3 OS=Rhodopseudomonas palustris (strain ATCC BAA-98 / CGA009) OX=258594 GN=rnc PE=3 SV=1					Background	11	LL
RPA3657	Q6N3N6	Putative long-chain fatty acid-CoA ligase OS=Rhodopseudomonas palustris (strain ATCC BAA-98 / CGA009) OX=258594 GN=fadD2 PE=4 SV=1	rpa:TX73_018950				Background	11	LL
RPA3706	Q6N3I7	Putative two-component response regulator:antitermination factor NasT OS=Rhodopseudomonas palustris (strain ATCC BAA-98 / CGA009) OX=258594 GN=nasT PE=4 SV=1	rpa:TX73_019200				Background	11	LL
RPA3725	Q6N3G9	Possible leucine/isoleucine/valine-binding protein OS=Rhodopseudomonas palustris (strain ATCC BAA-98 / CGA009) OX=258594 GN=ilvJ PE=4 SV=1	rpa:TX73_019295	K01999	rpa02010,rpa02024	ABC transporters, Quorum sensing	Background	11	LL
RPA3744	Q6N3F0	Cysteine rich repeat-containing protein OS=Rhodopseudomonas palustris (strain ATCC BAA-98 / CGA009) OX=258594 GN=RPA3744 PE=4 SV=1	rpa:TX73_019390				Background	11	LL
RPA4053	Q6N2J7	Possible dTDPglucose 46-dehydratase OS=Rhodopseudomonas palustris (strain ATCC BAA-98 / CGA009) OX=258594 GN=RPA4053 PE=3 SV=1	rpa:TX73_021000	RPA4053	rpa00521,rpa00523,rpa00525	Streptomycin biosynthesis, Polyketide sugar unit biosynthesis, Acarbose and validamycin biosynthesis	Background	11	LL
RPA4709	Q6N0Q3	Thioesterase family protein OS=Rhodopseudomonas palustris (strain ATCC BAA-98 / CGA009) OX=258594 GN=RPA4709 PE=4 SV=1	rpa:TX73_024465				Background	11	LL
RPA4829	Q6N0D4	Putative crotonobetaine/carnitine-CoA ligase OS=Rhodopseudomonas palustris (strain ATCC BAA-98 / CGA009) OX=258594 GN=caiC PE=4 SV=1	rpa:TX73_025095				Background	11	LL
RPA0524	Q6NCE8	Putative geranyltranstransferase (Farnesyl-diphosphate synthase) OS=Rhodopseudomonas palustris (strain ATCC BAA-98 / CGA009) OX=258594 GN=RPA0524 PE=3 SV=1	rpa:TX73_002715	K00795	rpa00900,rpa01100,rpa01110	Terpenoid backbone biosynthesis, Metabolic pathways, Biosynthesis of secondary metabolites	Background	11	LL
RPA0616	Q6NC56	Nucleoid-associated protein RPA0616 OS=Rhodopseudomonas palustris (strain ATCC BAA-98 / CGA009) OX=258594 GN=RPA0616 PE=3 SV=1					Background	11	LL
RPA1962	Q6N8E1	Uncharacterized protein OS=Rhodopseudomonas palustris (strain ATCC BAA-98 / CGA009) OX=258594 GN=RPA1962 PE=4 SV=1	rpa:TX73_010115				Background	11	LL
RPA3113	Q6N569	Putative pre-16S rRNA nuclease OS=Rhodopseudomonas palustris (strain ATCC BAA-98 / CGA009) OX=258594 GN=RPA3113 PE=3 SV=1					Background	11	LL
RPA3477	Q6N463	Biopolymer transport protein ExbD OS=Rhodopseudomonas palustris (strain ATCC BAA-98 / CGA009) OX=258594 GN=exbD5 PE=3 SV=1	rpa:TX73_017995				Background	11	LL
RPA3574	Q6N3W8	Putative thiamin biosynthesis ThiS OS=Rhodopseudomonas palustris (strain ATCC BAA-98 / CGA009) OX=258594 GN=thiS PE=1 SV=1	rpa:TX73_018525	K03154	rpa04122	Sulfur relay system	Background	11	LL
RPA4285	Q6N1W7	Putative NADH dehydrogenase/NAD(P)H nitroreductase RPA4285 OS=Rhodopseudomonas palustris (strain ATCC BAA-98 / CGA009) OX=258594 GN=RPA4285 PE=3 SV=1	rpa:TX73_022205	K09019	rpa00240,rpa01100	Pyrimidine metabolism, Metabolic pathways	Background	11	LL
RPA4692	Q6N0R9	Uncharacterized protein OS=Rhodopseudomonas palustris (strain ATCC BAA-98 / CGA009) OX=258594 GN=RPA4692 PE=4 SV=1	rpa:TX73_024380				Background	11	LL
RPA0818	Q6NBL0	Probable 3-hydroxyacyl-CoA dehydrogenase OS=Rhodopseudomonas palustris (strain ATCC BAA-98 / CGA009) OX=258594 GN=RPA0818 PE=3 SV=1	rpa:TX73_004220	K01782	rpa00071,rpa00280,rpa00310,rpa00362,rpa00380,rpa00410,rpa00640,rpa00650,rpa00907,rpa00930,rpa01100,rpa01110,rpa01120,rpa01200,rpa01212	Fatty acid degradation, Valine, leucine and isoleucine degradation, Lysine degradation, Benzoate degradation, Tryptophan metabolism, beta-Alanine metabolism, Propanoate metabolism, Butanoate metabolism, Pinene, camphor and geraniol degradation, Caprolactam degradation, Metabolic pathways, Biosynthesis of secondary metabolites, Microbial metabolism in diverse environments, Carbon metabolism, Fatty…	Background	11	LL
RPA0855	Q6NBH3	Beta-lactamase-like OS=Rhodopseudomonas palustris (strain ATCC BAA-98 / CGA009) OX=258594 GN=RPA0855 PE=4 SV=1	rpa:TX73_004405				Background	11	LL
RPA1298	Q6NA87	Putative 3-oxoacyl-acyl carrier protein synthase III OS=Rhodopseudomonas palustris (strain ATCC BAA-98 / CGA009) OX=258594 GN=RPA1298 PE=1 SV=1	rpa:TX73_006660				Background	11	LL
RPA3138	Q6N545	Putative glycerophosphoryl diester phosphodiesterase OS=Rhodopseudomonas palustris (strain ATCC BAA-98 / CGA009) OX=258594 GN=RPA3138 PE=4 SV=1	rpa:TX73_016225				Background	11	LL
RPA4694	Q6N0R7	Uncharacterized protein family UPF0065:Tat pathway signal OS=Rhodopseudomonas palustris (strain ATCC BAA-98 / CGA009) OX=258594 GN=RPA4694 PE=3 SV=1	rpa:TX73_024390	K07795	rpa02020	Two-component system	Background	11	LL
RPA0598	Q6NC74	Glutaredoxin OS=Rhodopseudomonas palustris (strain ATCC BAA-98 / CGA009) OX=258594 GN=RPA0598 PE=3 SV=1	rpa:TX73_003095				Background	11	LL
RPA0761	Q6NBR7	Possible oligopeptide ABC transporter periplasmic binding protein component OS=Rhodopseudomonas palustris (strain ATCC BAA-98 / CGA009) OX=258594 GN=RPA0761 PE=3 SV=1	rpa:TX73_003930				Background	11	LL
RPA3755	Q6N3D9	Putative 24-dihydroxyhept-2-ene-17-dioic acid aldolase OS=Rhodopseudomonas palustris (strain ATCC BAA-98 / CGA009) OX=258594 GN=hpcH PE=3 SV=1	rpa:TX73_019445	K02510	rpa00350,rpa01100,rpa01120	Tyrosine metabolism, Metabolic pathways, Microbial metabolism in diverse environments	Background	11	LL
RPA0159	Q6NDE9	50S ribosomal protein L27 OS=Rhodopseudomonas palustris (strain ATCC BAA-98 / CGA009) OX=258594 GN=rpmA PE=1 SV=1					Background	11	LL
RPA0612	Q6NC60	Possible sugar kinase OS=Rhodopseudomonas palustris (strain ATCC BAA-98 / CGA009) OX=258594 GN=RPA0612 PE=3 SV=1	rpa:TX73_003165	K18478	rpa00566	Sulfoquinovose metabolism	Background	11	LL
RPA0750	Q6NBS8	Sulfate ABC transporter periplasmic binding protein component OS=Rhodopseudomonas palustris (strain ATCC BAA-98 / CGA009) OX=258594 GN=sbp PE=3 SV=1	rpa:TX73_003875	K23163	rpa00920,rpa02010	Sulfur metabolism, ABC transporters	Background	11	LL
RPA2177	Q6N7S9	DUF404 OS=Rhodopseudomonas palustris (strain ATCC BAA-98 / CGA009) OX=258594 GN=RPA2177 PE=4 SV=1	rpa:TX73_011235				Background	11	LL
RPA3724	Q6N3H0	Possible high-affinity leucine-isoleucine-valine transport system periplasmic binding protein OS=Rhodopseudomonas palustris (strain ATCC BAA-98 / CGA009) OX=258594 GN=ilvK PE=4 SV=1	rpa:TX73_019290	K01999	rpa02010,rpa02024	ABC transporters, Quorum sensing	Background	11	LL
RPA4191	Q6N259	SMc04008-like domain-containing protein OS=Rhodopseudomonas palustris (strain ATCC BAA-98 / CGA009) OX=258594 GN=RPA4191 PE=4 SV=1	rpa:TX73_021725				Background	11	LL
RPA4585	Q6N124	Lipopolysaccharide biosynthesis OS=Rhodopseudomonas palustris (strain ATCC BAA-98 / CGA009) OX=258594 GN=RPA4585 PE=4 SV=1	rpa:TX73_023815				Background	11	LL
RPA4696	Q6N0R5	4-oxalomesaconate tautomerase OS=Rhodopseudomonas palustris (strain ATCC BAA-98 / CGA009) OX=258594 GN=FldA PE=3 SV=1	rpa:TX73_024400	K16514	rpa00362,rpa01100,rpa01120	Benzoate degradation, Metabolic pathways, Microbial metabolism in diverse environments	Background	11	LL
RPA4813	Q6N0E9	Possible branched chain amino acid periplasmic binding protein of ABC transporter OS=Rhodopseudomonas palustris (strain ATCC BAA-98 / CGA009) OX=258594 GN=RPA4813 PE=4 SV=1	rpa:TX73_025015	K01999	rpa02010,rpa02024	ABC transporters, Quorum sensing	Background	11	LL
RPA2921	P61338	Elongation factor Ts OS=Rhodopseudomonas palustris (strain ATCC BAA-98 / CGA009) OX=258594 GN=tsf PE=3 SV=1					Background	11	LL
RPA0070	Q6NDN5	Tryptophan synthase alpha chain OS=Rhodopseudomonas palustris (strain ATCC BAA-98 / CGA009) OX=258594 GN=trpA PE=3 SV=1					Background	11	LL
RPA0076	Q6NDM9	Nucleotidyl transferase OS=Rhodopseudomonas palustris (strain ATCC BAA-98 / CGA009) OX=258594 GN=RPA0076 PE=4 SV=1	rpa:TX73_000395	K00992	rpa00520,rpa01100,rpa01250	Amino sugar and nucleotide sugar metabolism, Metabolic pathways, Biosynthesis of nucleotide sugars	Background	11	LL
RPA0122	Q6NDI6	Bacteriophytochrome (Light-regulated signal transduction histidine kinase) PhyB3 OS=Rhodopseudomonas palustris (strain ATCC BAA-98 / CGA009) OX=258594 GN=phyB3 PE=3 SV=1	rpa:TX73_000630	K11354	rpa02020	Two-component system	Background	11	LL
RPA0185	Q6NDC3	Dihydrolipoyl dehydrogenase OS=Rhodopseudomonas palustris (strain ATCC BAA-98 / CGA009) OX=258594 GN=dldH PE=3 SV=1	rpa:TX73_000960	K00382	rpa00010,rpa00020,rpa00260,rpa00280,rpa00310,rpa00380,rpa00620,rpa00630,rpa00640,rpa00670,rpa00785,rpa01100,rpa01110,rpa01120,rpa01200,rpa01210,rpa01240	Glycolysis / Gluconeogenesis, Citrate cycle (TCA cycle), Glycine, serine and threonine metabolism, Valine, leucine and isoleucine degradation, Lysine degradation, Tryptophan metabolism, Pyruvate metabolism, Glyoxylate and dicarboxylate metabolism, Propanoate metabolism, One carbon pool by folate, Lipoic acid metabolism, Metabolic pathways, Biosynthesis of secondary metabolites, Microbial metaboli…	Background	11	LL
RPA0267	Q6ND42	Possible thioredoxin OS=Rhodopseudomonas palustris (strain ATCC BAA-98 / CGA009) OX=258594 GN=trx PE=3 SV=1	rpa:TX73_001395				Background	11	LL
RPA0269	Q6ND40	UPF0434 protein RPA0269 OS=Rhodopseudomonas palustris (strain ATCC BAA-98 / CGA009) OX=258594 GN=RPA0269 PE=3 SV=1					Background	11	LL
RPA0371	Q6NCU8	L-methionine gamma-lyase OS=Rhodopseudomonas palustris (strain ATCC BAA-98 / CGA009) OX=258594 GN=metB PE=3 SV=1	rpa:TX73_001930	K01761	rpa00270,rpa00450,rpa01100	Cysteine and methionine metabolism, Selenocompound metabolism, Metabolic pathways	Background	11	LL
RPA0452	Q6NCM0	Glycoprotease (M22) metalloprotease OS=Rhodopseudomonas palustris (strain ATCC BAA-98 / CGA009) OX=258594 GN=RPA0452 PE=4 SV=1	rpa:TX73_002345				Background	11	LL
RPA0479	Q6NCJ3	Possible 3-oxoacyl-acyl carrier protein reductase OS=Rhodopseudomonas palustris (strain ATCC BAA-98 / CGA009) OX=258594 GN=fabG1 PE=4 SV=1	rpa:TX73_002485				Background	11	LL
RPA0532	Q6NCE0	Beta-ketothiolase acetoacetyl-CoA reductase OS=Rhodopseudomonas palustris (strain ATCC BAA-98 / CGA009) OX=258594 GN=RPA0532 PE=3 SV=1	rpa:TX73_002755	K00023	rpa00630,rpa00650,rpa01100,rpa01120,rpa01200	Glyoxylate and dicarboxylate metabolism, Butanoate metabolism, Metabolic pathways, Microbial metabolism in diverse environments, Carbon metabolism	Background	11	LL
RPA0590	Q6NC82	Putative carboxyl-terminal protease OS=Rhodopseudomonas palustris (strain ATCC BAA-98 / CGA009) OX=258594 GN=prc PE=3 SV=1	rpa:TX73_003055				Background	11	LL
RPA0872	Q6NBF6	Putative peptidyl-dipeptidase OS=Rhodopseudomonas palustris (strain ATCC BAA-98 / CGA009) OX=258594 GN=RPA0872 PE=3 SV=1	rpa:TX73_004495				Background	11	LL
RPA1200	Q6NAI5	Possible phosphoglycerate mutase OS=Rhodopseudomonas palustris (strain ATCC BAA-98 / CGA009) OX=258594 GN=RPA1200 PE=4 SV=1	rpa:TX73_006165				Background	11	LL
RPA1428	Q6N9V8	Possible lipoprotein OS=Rhodopseudomonas palustris (strain ATCC BAA-98 / CGA009) OX=258594 GN=RPA1428 PE=3 SV=1	rpa:TX73_007330	K02073	rpa02010	ABC transporters	Background	11	LL
RPA1544	Q6N9K1	magnesium chelatase OS=Rhodopseudomonas palustris (strain ATCC BAA-98 / CGA009) OX=258594 GN=bchH PE=3 SV=1	rpa:TX73_007935	K03403	rpa00860,rpa01100,rpa01110	Porphyrin metabolism, Metabolic pathways, Biosynthesis of secondary metabolites	Background	11	LL
RPA1640	Q6N9A9	Methyl-accepting chemotaxis receptor/sensory transducer OS=Rhodopseudomonas palustris (strain ATCC BAA-98 / CGA009) OX=258594 GN=RPA1640 PE=3 SV=1	rpa:TX73_008425	K03406	rpa02020,rpa02030	Two-component system, Bacterial chemotaxis	Background	11	LL
RPA1838	Q6N8R5	2-amino-4-hydroxy-6-hydroxymethyldihydropteridine pyrophosphokinase OS=Rhodopseudomonas palustris (strain ATCC BAA-98 / CGA009) OX=258594 GN=folK PE=3 SV=1	rpa:TX73_009450	K00950	rpa00790,rpa01100,rpa01240	Folate biosynthesis, Metabolic pathways, Biosynthesis of cofactors	Background	11	LL
RPA1864	Q6N8N9	Lipoprotein OS=Rhodopseudomonas palustris (strain ATCC BAA-98 / CGA009) OX=258594 GN=RPA1864 PE=4 SV=1	rpa:TX73_009590				Background	11	LL
RPA2061	Q6N843	Nitrous-oxide reductase OS=Rhodopseudomonas palustris (strain ATCC BAA-98 / CGA009) OX=258594 GN=nosZ PE=3 SV=1	rpa:TX73_010625	K00376	rpa00910,rpa01100,rpa01120,rpa01310	Nitrogen metabolism, Metabolic pathways, Microbial metabolism in diverse environments, Nitrogen cycle	Background	11	LL
RPA2124	Q6N7Y0	TonB dependent iron siderophore receptor OS=Rhodopseudomonas palustris (strain ATCC BAA-98 / CGA009) OX=258594 GN=RPA2124 PE=3 SV=1	rpa:TX73_010950				Background	11	LL
RPA2165	P60367	Co-chaperonin GroES 2 OS=Rhodopseudomonas palustris (strain ATCC BAA-98 / CGA009) OX=258594 GN=groES2 PE=3 SV=1					Background	11	LL
RPA2424	Q6N739	Agarase OS=Rhodopseudomonas palustris (strain ATCC BAA-98 / CGA009) OX=258594 GN=RPA2424 PE=4 SV=1	rpa:TX73_012540				Background	11	LL
RPA2654	P35106	Light-harvesting protein B-800-850 beta chain A OS=Rhodopseudomonas palustris (strain ATCC BAA-98 / CGA009) OX=258594 GN=pucBA PE=1 SV=2					Background	11	LL
RPA2692	Q6N6C5	DNA-directed RNA polymerase subunit omega OS=Rhodopseudomonas palustris (strain ATCC BAA-98 / CGA009) OX=258594 GN=rpoZ PE=3 SV=1					Background	11	LL
RPA2869	Q6N5V1	Possible flavin-dependent oxidoreductase OS=Rhodopseudomonas palustris (strain ATCC BAA-98 / CGA009) OX=258594 GN=RPA2869 PE=4 SV=1	rpa:TX73_014865				Background	11	LL
RPA2961	Q6N5L3	ATP-dependent Clp protease proteolytic subunit OS=Rhodopseudomonas palustris (strain ATCC BAA-98 / CGA009) OX=258594 GN=clpP PE=3 SV=1					Background	11	LL
RPA3015	Q6N5G3	histidine kinase OS=Rhodopseudomonas palustris (strain ATCC BAA-98 / CGA009) OX=258594 GN=phyB1 PE=1 SV=1	rpa:TX73_015615	K11354	rpa02020	Two-component system	Background	11	LL
RPA3192	Q6N4Z1	MaoC-like dehydratase:Asparaginase/glutaminase OS=Rhodopseudomonas palustris (strain ATCC BAA-98 / CGA009) OX=258594 GN=RPA3192 PE=4 SV=1	rpa:TX73_016510				Background	11	LL
RPA3235	Q6N4U8	50S ribosomal protein L6 OS=Rhodopseudomonas palustris (strain ATCC BAA-98 / CGA009) OX=258594 GN=rplF PE=1 SV=3					Background	11	LL
RPA3538	P60398	Ribosomal RNA small subunit methyltransferase H OS=Rhodopseudomonas palustris (strain ATCC BAA-98 / CGA009) OX=258594 GN=rsmH PE=3 SV=1					Background	11	LL
RPA3713	Q6N3I1	Pimeloyl-CoA dehydrogenase (Small subunit) OS=Rhodopseudomonas palustris (strain ATCC BAA-98 / CGA009) OX=258594 GN=pimD PE=3 SV=1	rpa:TX73_019235	K28556	rpa00362,rpa01100,rpa01120	Benzoate degradation, Metabolic pathways, Microbial metabolism in diverse environments	Background	11	LL
RPA4346	Q6N1Q8	Putative acetyl-CoA acyltransferase OS=Rhodopseudomonas palustris (strain ATCC BAA-98 / CGA009) OX=258594 GN=RPA4346 PE=3 SV=1	rpa:TX73_022530	K00626	rpa00071,rpa00280,rpa00310,rpa00362,rpa00380,rpa00620,rpa00630,rpa00650,rpa00720,rpa00900,rpa01100,rpa01110,rpa01120,rpa01200,rpa01212,rpa02020	Fatty acid degradation, Valine, leucine and isoleucine degradation, Lysine degradation, Benzoate degradation, Tryptophan metabolism, Pyruvate metabolism, Glyoxylate and dicarboxylate metabolism, Butanoate metabolism, Other carbon fixation pathways, Terpenoid backbone biosynthesis, Metabolic pathways, Biosynthesis of secondary metabolites, Microbial metabolism in diverse environments, Carbon metab…	Background	11	LL
RPA4369	Q6N1N6	Transcriptional regulator MarR family OS=Rhodopseudomonas palustris (strain ATCC BAA-98 / CGA009) OX=258594 GN=RPA4369 PE=4 SV=1	rpa:TX73_022645				Background	11	LL
RPA4731	Q6N0N1	DUF2125 domain-containing protein OS=Rhodopseudomonas palustris (strain ATCC BAA-98 / CGA009) OX=258594 GN=RPA4731 PE=4 SV=1	rpa:TX73_024585				Background	11	LL
RPA4739	Q6N0M3	TIGR02302 family protein OS=Rhodopseudomonas palustris (strain ATCC BAA-98 / CGA009) OX=258594 GN=RPA4739 PE=4 SV=1	rpa:TX73_024625				Background	11	LL
RPA0171	P61786	RNA pyrophosphohydrolase OS=Rhodopseudomonas palustris (strain ATCC BAA-98 / CGA009) OX=258594 GN=rppH PE=3 SV=1					Background	11	LL
RPA1760	Q6N8Z1	DUF6285 domain-containing protein OS=Rhodopseudomonas palustris (strain ATCC BAA-98 / CGA009) OX=258594 GN=RPA1760 PE=4 SV=1	rpa:TX73_009050				Background	11	LL
RPA2217	Q6N7P0	WYL domain-containing protein OS=Rhodopseudomonas palustris (strain ATCC BAA-98 / CGA009) OX=258594 GN=RPA2217 PE=4 SV=1	rpa:TX73_011445				Background	11	LL
RPA3058	Q6N5C1	Lipoprotein OS=Rhodopseudomonas palustris (strain ATCC BAA-98 / CGA009) OX=258594 GN=RPA3058 PE=4 SV=1	rpa:TX73_015820				Background	11	LL
RPA3392	Q6N4E6	Possible nifU homolog OS=Rhodopseudomonas palustris (strain ATCC BAA-98 / CGA009) OX=258594 GN=RPA3392 PE=4 SV=1	rpa:TX73_017540				Background	11	LL
RPA3510	Q6N430	Uncharacterized protein OS=Rhodopseudomonas palustris (strain ATCC BAA-98 / CGA009) OX=258594 GN=RPA3510 PE=4 SV=1	rpa:TX73_018185				Background	11	LL
RPA3810	Q6N384	Putative periplasmic binding protein of ABC transporter OS=Rhodopseudomonas palustris (strain ATCC BAA-98 / CGA009) OX=258594 GN=livK PE=3 SV=1	rpa:TX73_019730	K01999	rpa02010,rpa02024	ABC transporters, Quorum sensing	Background	11	LL
RPA4217	Q6N233	UPF0337 protein RPA4217 OS=Rhodopseudomonas palustris (strain ATCC BAA-98 / CGA009) OX=258594 GN=RPA4217 PE=3 SV=1					Background	11	LL
RPA4466	Q6N1E0	Putative sulfur oxidation protein soxZ OS=Rhodopseudomonas palustris (strain ATCC BAA-98 / CGA009) OX=258594 GN=soxZ2 PE=4 SV=1	rpa:TX73_023190	K17227	rpa00920,rpa01100,rpa01120,rpa01320	Sulfur metabolism, Metabolic pathways, Microbial metabolism in diverse environments, Sulfur cycle	Background	11	LL
RPA0268	Q6ND41	Putative Lon family ATP-dependent protease OS=Rhodopseudomonas palustris (strain ATCC BAA-98 / CGA009) OX=258594 GN=RPA0268 PE=4 SV=1	rpa:TX73_001400				Background	11	LL
RPA0510	Q6NCG2	Protein translocase subunit SecA OS=Rhodopseudomonas palustris (strain ATCC BAA-98 / CGA009) OX=258594 GN=secA PE=3 SV=1					Background	11	LL
RPA1277	Q6NAA8	Possible beta-ketoadipate enol-lactone hydrolase OS=Rhodopseudomonas palustris (strain ATCC BAA-98 / CGA009) OX=258594 GN=RPA1277 PE=4 SV=1	rpa:TX73_006560				Background	11	LL
RPA1822	Q6N8T1	Methyl-accepting chemotaxis receptor/sensory transducer OS=Rhodopseudomonas palustris (strain ATCC BAA-98 / CGA009) OX=258594 GN=RPA1822 PE=3 SV=1	rpa:TX73_009370	K03406	rpa02020,rpa02030	Two-component system, Bacterial chemotaxis	Background	11	LL
RPA3759	Q6N3D5	Putative 5-carboxymethyl-2-hydroxymuconate isomerase OS=Rhodopseudomonas palustris (strain ATCC BAA-98 / CGA009) OX=258594 GN=hpcD PE=4 SV=1	rpa:TX73_019465	K01826	rpa00350,rpa01100,rpa01120,rpa01220	Tyrosine metabolism, Metabolic pathways, Microbial metabolism in diverse environments, Degradation of aromatic compounds	Background	11	LL
RPA4569	Q6N140	ADP-polyphosphate phosphotransferase OS=Rhodopseudomonas palustris (strain ATCC BAA-98 / CGA009) OX=258594 GN=RPA4569 PE=1 SV=1					Background	11	LL
RPA3646	Q6N3P7	Malto-oligosyltrehalose trehalohydrolase OS=Rhodopseudomonas palustris (strain ATCC BAA-98 / CGA009) OX=258594 GN=RPA3646 PE=3 SV=1	rpa:TX73_018895	K01236	rpa00500,rpa01100,rpa01110	Starch and sucrose metabolism, Metabolic pathways, Biosynthesis of secondary metabolites	Background	11	LL
RPA1069	Q6NAW1	Possible dihydroorotase OS=Rhodopseudomonas palustris (strain ATCC BAA-98 / CGA009) OX=258594 GN=pyrC PE=3 SV=1	rpa:TX73_005495	K01465	rpa00240,rpa01100,rpa01240	Pyrimidine metabolism, Metabolic pathways, Biosynthesis of cofactors	Background	11	LL
RPA1183	Q6NAK2	DUF4159 domain-containing protein OS=Rhodopseudomonas palustris (strain ATCC BAA-98 / CGA009) OX=258594 GN=RPA1183 PE=4 SV=1	rpa:TX73_006070				Background	11	LL
RPA3104	P61347	Aspartyl/glutamyl-tRNA(Asn/Gln) amidotransferase subunit B OS=Rhodopseudomonas palustris (strain ATCC BAA-98 / CGA009) OX=258594 GN=gatB PE=3 SV=1					Background	11	LL
RPA3149	Q6N534	Putative Flp pilus-assembly TadG-like N-terminal domain-containing protein OS=Rhodopseudomonas palustris (strain ATCC BAA-98 / CGA009) OX=258594 GN=RPA3149 PE=4 SV=1	rpa:TX73_016280				Background	11	LL
RPA3195	Q6N4Y8	Related to Pyruvate ferredoxin/flavodoxin oxidoreductase OS=Rhodopseudomonas palustris (strain ATCC BAA-98 / CGA009) OX=258594 GN=RPA3195 PE=3 SV=1	rpa:TX73_016525				Background	11	LL
RPA3206	Q6N4X7	Flagellar hook-length control protein-like C-terminal domain-containing protein OS=Rhodopseudomonas palustris (strain ATCC BAA-98 / CGA009) OX=258594 GN=RPA3206 PE=4 SV=1	rpa:TX73_016580				Background	11	LL
RPA3249	P61068	50S ribosomal protein L4 OS=Rhodopseudomonas palustris (strain ATCC BAA-98 / CGA009) OX=258594 GN=rplD PE=1 SV=1					Background	11	LL
RPA3402	Q6N4D7	DUF3574 domain-containing protein OS=Rhodopseudomonas palustris (strain ATCC BAA-98 / CGA009) OX=258594 GN=RPA3402 PE=4 SV=1	rpa:TX73_017590				Background	11	LL
RPA3702	Q6N3J1	Methionine synthase OS=Rhodopseudomonas palustris (strain ATCC BAA-98 / CGA009) OX=258594 GN=metH PE=3 SV=1	rpa:TX73_019180	K00548	rpa00270,rpa00450,rpa00670,rpa01100,rpa01110,rpa01230,rpa04980,rpa04981	Cysteine and methionine metabolism, Selenocompound metabolism, One carbon pool by folate, Metabolic pathways, Biosynthesis of secondary metabolites, Biosynthesis of amino acids, Cobalamin transport and metabolism, Folate transport and metabolism	Background	11	LL
RPA4439	P61002	Histidinol-phosphate aminotransferase OS=Rhodopseudomonas palustris (strain ATCC BAA-98 / CGA009) OX=258594 GN=hisC PE=3 SV=1					Background	11	LL
RPA0173	Q6NDD5	UDP-glucuronate decarboxylase OS=Rhodopseudomonas palustris (strain ATCC BAA-98 / CGA009) OX=258594 GN=RPA0173 PE=3 SV=1	rpa:TX73_000900	K08678	rpa00520,rpa01100,rpa01250	Amino sugar and nucleotide sugar metabolism, Metabolic pathways, Biosynthesis of nucleotide sugars	Background	11	LL
RPA1889	Q6N8L4	DUF2019 domain-containing protein OS=Rhodopseudomonas palustris (strain ATCC BAA-98 / CGA009) OX=258594 GN=RPA1889 PE=1 SV=1	rpa:TX73_009735				Background	11	LL
RPA2135	Q6N7W9	histidine kinase OS=Rhodopseudomonas palustris (strain ATCC BAA-98 / CGA009) OX=258594 GN=RPA2135 PE=4 SV=1	rpa:TX73_011015				Background	11	LL
RPA2170	Q6N7T6	Cupin 2 conserved barrel domain-containing protein OS=Rhodopseudomonas palustris (strain ATCC BAA-98 / CGA009) OX=258594 GN=RPA2170 PE=4 SV=1	rpa:TX73_011195	K01767	rpa00270,rpa01100	Cysteine and methionine metabolism, Metabolic pathways	Background	11	LL
RPA2516	Q6N6U8	Uncharacterized protein OS=Rhodopseudomonas palustris (strain ATCC BAA-98 / CGA009) OX=258594 GN=RPA2516 PE=4 SV=1	rpa:TX73_013000				Background	11	LL
RPA2823	Q6N5Z5	N-acetyltransferase domain-containing protein OS=Rhodopseudomonas palustris (strain ATCC BAA-98 / CGA009) OX=258594 GN=RPA2823 PE=4 SV=1	rpa:TX73_014615				Background	11	LL
RPA3311	Q6N4M6	Glycosyl hydrolase OS=Rhodopseudomonas palustris (strain ATCC BAA-98 / CGA009) OX=258594 GN=RPA3311 PE=3 SV=1	rpa:TX73_017120	K01214	rpa00500,rpa01100,rpa01110	Starch and sucrose metabolism, Metabolic pathways, Biosynthesis of secondary metabolites	Background	11	LL
RPA3966	Q6N2T2	Chemotaxis protein OS=Rhodopseudomonas palustris (strain ATCC BAA-98 / CGA009) OX=258594 GN=RPA3966 PE=4 SV=1	rpa:TX73_020545				Background	11	LL
RPA4016	Q6N2N4	methionine adenosyltransferase OS=Rhodopseudomonas palustris (strain ATCC BAA-98 / CGA009) OX=258594 GN=metK PE=3 SV=1	rpa:TX73_020810	K00789	rpa00270,rpa00670,rpa00999,rpa01100,rpa01110,rpa01230,rpa01240	Cysteine and methionine metabolism, One carbon pool by folate, Biosynthesis of various plant secondary metabolites; Including: Crocin biosynthesis, Ginsenoside biosynthesis, Saponin adjuvant biosynthesis, Cannabidiol biosynthesis, Mugineic acid biosynthesis, Pentagalloylglucose biosynthesis, Benzoxazinoid biosynthesis, Gramine biosynthesis, Coumarin biosynthesis, Furanocoumarin biosynthesis, Hord…	Background	11	LL
RPA1217	Q6NAG8	Putative carboxypeptidase G2 OS=Rhodopseudomonas palustris (strain ATCC BAA-98 / CGA009) OX=258594 GN=RPA1217 PE=4 SV=1	rpa:TX73_006250				Background	11	LL
RPA1539	Q6N9K6	heme oxygenase (biliverdin-producing) OS=Rhodopseudomonas palustris (strain ATCC BAA-98 / CGA009) OX=258594 GN=RPA1539 PE=3 SV=1	rpa:TX73_007910	K21480	rpa00860,rpa01100,rpa01110	Porphyrin metabolism, Metabolic pathways, Biosynthesis of secondary metabolites	Background	11	LL
RPA2674	Q6N6E3	Quinone oxidoreductase OS=Rhodopseudomonas palustris (strain ATCC BAA-98 / CGA009) OX=258594 GN=RPA2674 PE=4 SV=1	rpa:TX73_013860				Background	11	LL
RPA3088	Q6N593	Nitro_FeMo-Co domain-containing protein OS=Rhodopseudomonas palustris (strain ATCC BAA-98 / CGA009) OX=258594 GN=RPA3088 PE=4 SV=1	rpa:TX73_015975				Background	11	LL
RPA3696	Q6N3J7	Transcriptional regulator TetR family OS=Rhodopseudomonas palustris (strain ATCC BAA-98 / CGA009) OX=258594 GN=RPA3696 PE=4 SV=1	rpa:TX73_019150				Background	11	LL
RPA3834	Q6N360	Isocitrate dehydrogenase [NADP] OS=Rhodopseudomonas palustris (strain ATCC BAA-98 / CGA009) OX=258594 GN=idh PE=3 SV=1	rpa:TX73_019855	K00031	rpa00020,rpa00480,rpa00720,rpa01100,rpa01110,rpa01120,rpa01200,rpa01210,rpa01230,rpa04146	Citrate cycle (TCA cycle), Glutathione metabolism, Other carbon fixation pathways, Metabolic pathways, Biosynthesis of secondary metabolites, Microbial metabolism in diverse environments, Carbon metabolism, 2-Oxocarboxylic acid metabolism, Biosynthesis of amino acids, Peroxisome	Background	11	LL
RPA4356	Q6N1P8	50S ribosomal protein L25 OS=Rhodopseudomonas palustris (strain ATCC BAA-98 / CGA009) OX=258594 GN=rplY PE=1 SV=3					Background	11	LL
RPA2183	Q6N7S3	2-hydroxychromene-2-carboxylate isomerase OS=Rhodopseudomonas palustris (strain ATCC BAA-98 / CGA009) OX=258594 GN=RPA2183 PE=3 SV=1	rpa:TX73_011265				Background	11	LL
RPA2468	Q6N6Z5	DUF59 OS=Rhodopseudomonas palustris (strain ATCC BAA-98 / CGA009) OX=258594 GN=RPA2468 PE=4 SV=1	rpa:TX73_012760				Background	11	LL
RPA3988	Q6N2R1	D-glycero-beta-D-manno-heptose-17-bisphosphate 7-phosphatase OS=Rhodopseudomonas palustris (strain ATCC BAA-98 / CGA009) OX=258594 GN=gmhB PE=1 SV=1					Background	11	LL
RPA4200	Q6N250	YbaK / prolyl-tRNA synthetases associated domain OS=Rhodopseudomonas palustris (strain ATCC BAA-98 / CGA009) OX=258594 GN=RPA4200 PE=4 SV=1	rpa:TX73_021770				Background	11	LL
RPA0262	Q6ND47	Ribulose bisphosphate carboxylase-like protein 2 OS=Rhodopseudomonas palustris (strain ATCC BAA-98 / CGA009) OX=258594 GN=rlp2 PE=1 SV=1					Background	11	LL
RPA2465	Q6N6Z8	SufC related to ABC transporter ATP-binding protein OS=Rhodopseudomonas palustris (strain ATCC BAA-98 / CGA009) OX=258594 GN=sufC PE=3 SV=1	rpa:TX73_012745				Background	11	LL
RPA2838	Q6N5Y0	Protein-L-isoaspartate O-methyltransferase OS=Rhodopseudomonas palustris (strain ATCC BAA-98 / CGA009) OX=258594 GN=pimt2 PE=3 SV=1	rpa:TX73_014695				Background	11	LL
RPA3309	Q6N4M8	DUF4142 domain-containing protein OS=Rhodopseudomonas palustris (strain ATCC BAA-98 / CGA009) OX=258594 GN=RPA3309 PE=4 SV=1	rpa:TX73_017110				Background	11	LL
RPA0880	Q6NBE8	Uncharacterized protein OS=Rhodopseudomonas palustris (strain ATCC BAA-98 / CGA009) OX=258594 GN=RPA0880 PE=4 SV=1	rpa:TX73_004535				Background	11	LL
RPA2464	Q6N6Z9	SufB needed for fhuF Fe-S center stability OS=Rhodopseudomonas palustris (strain ATCC BAA-98 / CGA009) OX=258594 GN=sufB PE=3 SV=1	rpa:TX73_012740				Background	11	LL
RPA2594	Q6N6M1	histidine kinase OS=Rhodopseudomonas palustris (strain ATCC BAA-98 / CGA009) OX=258594 GN=ntrY PE=4 SV=1	rpa:TX73_013425	K13598	rpa02020	Two-component system	Background	11	LL
RPA2822	Q6N5Z6	DUF3828 domain-containing protein OS=Rhodopseudomonas palustris (strain ATCC BAA-98 / CGA009) OX=258594 GN=RPA2822 PE=4 SV=1	rpa:TX73_014610				Background	11	LL
RPA0136	Q6NDH2	Methyl-accepting chemotaxis receptor/sensory transducer OS=Rhodopseudomonas palustris (strain ATCC BAA-98 / CGA009) OX=258594 GN=RPA0136 PE=4 SV=1	rpa:TX73_000700				Background	21	LL
RPA0831	Q6NBJ7	Cytochrome c oxidase subunit 2 OS=Rhodopseudomonas palustris (strain ATCC BAA-98 / CGA009) OX=258594 GN=coxB PE=3 SV=1	rpa:TX73_004285	K02275	rpa00190,rpa01100	Oxidative phosphorylation, Metabolic pathways	Background	21	LL
RPA4077	Q6N2H3	ATPase ParA type OS=Rhodopseudomonas palustris (strain ATCC BAA-98 / CGA009) OX=258594 GN=RPA4077 PE=4 SV=1	rpa:TX73_021120				Background	21	LL
RPA1356	Q6NA30	Parvulin-like PPIase OS=Rhodopseudomonas palustris (strain ATCC BAA-98 / CGA009) OX=258594 GN=RPA1356 PE=3 SV=1	rpa:TX73_006965				Background	21	LL
RPA1960	Q6N8E3	Putative RND efflux membrane protein OS=Rhodopseudomonas palustris (strain ATCC BAA-98 / CGA009) OX=258594 GN=RPA1960 PE=3 SV=1	rpa:TX73_010105				Background	21	LL
RPA4329	Q6N1S5	DUF992 domain-containing protein OS=Rhodopseudomonas palustris (strain ATCC BAA-98 / CGA009) OX=258594 GN=RPA4329 PE=4 SV=1	rpa:TX73_022430				Background	21	LL
RPA2000	Q6N8A4	(R)-citramalate synthase OS=Rhodopseudomonas palustris (strain ATCC BAA-98 / CGA009) OX=258594 GN=leuA PE=3 SV=1	rpa:TX73_010310	K01649	rpa00290,rpa00620,rpa01100,rpa01110,rpa01210,rpa01230	Valine, leucine and isoleucine biosynthesis, Pyruvate metabolism, Metabolic pathways, Biosynthesis of secondary metabolites, 2-Oxocarboxylic acid metabolism, Biosynthesis of amino acids	Background	21	LL
RPA3409	Q6N4D0	Possible metal-dependent hydrolases OS=Rhodopseudomonas palustris (strain ATCC BAA-98 / CGA009) OX=258594 GN=RPA3409 PE=4 SV=1	rpa:TX73_017625				Background	21	LL
RPA1013	Q6NB17	Nitrogen fixation protein fixG homologous to rdxB of R. sphaeroides OS=Rhodopseudomonas palustris (strain ATCC BAA-98 / CGA009) OX=258594 GN=fixG PE=4 SV=1	rpa:TX73_005210				Background	21	LL
RPA1205	Q6NAI0	Putative alcohol dehydrogenase OS=Rhodopseudomonas palustris (strain ATCC BAA-98 / CGA009) OX=258594 GN=RPA1205 PE=4 SV=1	rpa:TX73_006190	K13954	rpa00010,rpa00071,rpa00350,rpa00620,rpa00625,rpa00626,rpa01100,rpa01110,rpa01120,rpa01220	Glycolysis / Gluconeogenesis, Fatty acid degradation, Tyrosine metabolism, Pyruvate metabolism, Chloroalkane and chloroalkene degradation, Naphthalene degradation, Metabolic pathways, Biosynthesis of secondary metabolites, Microbial metabolism in diverse environments, Degradation of aromatic compounds	Background	21	LL
RPA4119	Q6N2D1	Conjugal transfer protein TrbK OS=Rhodopseudomonas palustris (strain ATCC BAA-98 / CGA009) OX=258594 GN=RPA4119 PE=4 SV=1	rpa:TX73_021345				Background	21	LL
RPA4661	Q3V7R6	Trehalose 6-phosphate phosphatase OS=Rhodopseudomonas palustris (strain ATCC BAA-98 / CGA009) OX=258594 GN=otsB PE=3 SV=1	rpa:TX73_024230	K01087	rpa00500,rpa01100,rpa01110	Starch and sucrose metabolism, Metabolic pathways, Biosynthesis of secondary metabolites	Background	21	LL
RPA4024	Q6N2M6	Methionine synthase vitamin-B12 independent OS=Rhodopseudomonas palustris (strain ATCC BAA-98 / CGA009) OX=258594 GN=RPA4024 PE=4 SV=1	rpa:TX73_020850				Background	21	LL
RPA1015	Q6NB15	Transcriptional regulator PadR family OS=Rhodopseudomonas palustris (strain ATCC BAA-98 / CGA009) OX=258594 GN=RPA1015 PE=4 SV=1					Background	21	LL
RPA2895	Q6N5S5	Possible small heat shock protein OS=Rhodopseudomonas palustris (strain ATCC BAA-98 / CGA009) OX=258594 GN=RPA2895 PE=3 SV=1	rpa:TX73_015005	K13993	rpa04141	Protein processing in endoplasmic reticulum	Background	21	LL
RPA2960	Q6N5L4	ATP-dependent Clp protease ATP-binding subunit ClpX OS=Rhodopseudomonas palustris (strain ATCC BAA-98 / CGA009) OX=258594 GN=clpX PE=3 SV=1					Background	21	LL
RPA1139	Q6NAP2	Uncharacterized protein OS=Rhodopseudomonas palustris (strain ATCC BAA-98 / CGA009) OX=258594 GN=RPA1139 PE=4 SV=1	rpa:TX73_005850				Background	9	LL
RPA3038	Q6N5E1	ErfK/YbiS/YcfS/YnhG OS=Rhodopseudomonas palustris (strain ATCC BAA-98 / CGA009) OX=258594 GN=RPA3038 PE=3 SV=1	rpa:TX73_015720				Background	9	LL
RPA3093	Q6N588	Possible urea/short-chain binding protein of ABC transporter OS=Rhodopseudomonas palustris (strain ATCC BAA-98 / CGA009) OX=258594 GN=RPA3093 PE=4 SV=1	rpa:TX73_016000	K01999	rpa02010,rpa02024	ABC transporters, Quorum sensing	Background	9	LL
RPA4443	Q6N1G3	Acyl-CoA synthetase OS=Rhodopseudomonas palustris (strain ATCC BAA-98 / CGA009) OX=258594 GN=RPA4443 PE=4 SV=1	rpa:TX73_023060	K20034	rpa00920,rpa01100,rpa01120	Sulfur metabolism, Metabolic pathways, Microbial metabolism in diverse environments	Background	9	LL
RPA1507	Q6N9N3	Mg-protoporphyrin IX chelatase OS=Rhodopseudomonas palustris (strain ATCC BAA-98 / CGA009) OX=258594 GN=bchD PE=3 SV=1	rpa:TX73_007745	K03404	rpa00860,rpa01100,rpa01110	Porphyrin metabolism, Metabolic pathways, Biosynthesis of secondary metabolites	Background	9	LL
RPA3193	Q6N4Z0	DUF35 OS=Rhodopseudomonas palustris (strain ATCC BAA-98 / CGA009) OX=258594 GN=RPA3193 PE=4 SV=1	rpa:TX73_016515				Background	9	LL
RPA4260	Q6N1Z2	NADH-ubiquinone dehydrogenase chain F OS=Rhodopseudomonas palustris (strain ATCC BAA-98 / CGA009) OX=258594 GN=nuoF2 PE=3 SV=1	rpa:TX73_022070	K00335	rpa00190,rpa01100	Oxidative phosphorylation, Metabolic pathways	Background	9	LL
RPA2583	Q6N6N1	Valine--tRNA ligase OS=Rhodopseudomonas palustris (strain ATCC BAA-98 / CGA009) OX=258594 GN=valS PE=3 SV=1					Background	9	LL
RPA3790	Q6N3A4	Putative efflux protein OS=Rhodopseudomonas palustris (strain ATCC BAA-98 / CGA009) OX=258594 GN=RPA3790 PE=3 SV=1	rpa:TX73_019620				Background	9	LL
RPA4425	Q6N1I0	2-hydroxyhepta-24-diene-17-dioate isomerase OS=Rhodopseudomonas palustris (strain ATCC BAA-98 / CGA009) OX=258594 GN=RPA4425 PE=4 SV=1	rpa:TX73_022935				Background	9	LL
RPA1100	Q6NAT0	Holliday junction branch migration complex subunit RuvA OS=Rhodopseudomonas palustris (strain ATCC BAA-98 / CGA009) OX=258594 GN=ruvA PE=3 SV=1					Background	9	LL
RPA3568	Q6N3X4	PRC-barrel domain-containing protein OS=Rhodopseudomonas palustris (strain ATCC BAA-98 / CGA009) OX=258594 GN=RPA3568 PE=4 SV=1	rpa:TX73_018495				Background	9	LL
RPA0566	Q6NCA6	DUF1236 domain-containing protein OS=Rhodopseudomonas palustris (strain ATCC BAA-98 / CGA009) OX=258594 GN=RPA0566 PE=4 SV=1	rpa:TX73_002935				Background	9	LL
RPA1186	Q6NAJ9	DUF1285 domain-containing protein OS=Rhodopseudomonas palustris (strain ATCC BAA-98 / CGA009) OX=258594 GN=RPA1186 PE=4 SV=1	rpa:TX73_006085				Background	9	LL
RPA1276	Q6NAA9	Carbamoyl-phosphate synthase small chain OS=Rhodopseudomonas palustris (strain ATCC BAA-98 / CGA009) OX=258594 GN=carA PE=3 SV=1	rpa:TX73_006555	K01956	rpa00220,rpa00240,rpa00250,rpa01100,rpa01110,rpa01240	Arginine biosynthesis, Pyrimidine metabolism, Alanine, aspartate and glutamate metabolism, Metabolic pathways, Biosynthesis of secondary metabolites, Biosynthesis of cofactors	Background	9	LL
RPA3506	Q6N434	DNA helicase OS=Rhodopseudomonas palustris (strain ATCC BAA-98 / CGA009) OX=258594 GN=uvrD PE=4 SV=1	rpa:TX73_018165	K03657	rpa03420,rpa03430	Nucleotide excision repair, Mismatch repair	Background	9	LL
RPA4504	Q6N1A4	Acetyl-CoA synthetase OS=Rhodopseudomonas palustris (strain ATCC BAA-98 / CGA009) OX=258594 GN=RPA4504 PE=4 SV=1	rpa:TX73_023385	K01908	rpa00640,rpa01100	Propanoate metabolism, Metabolic pathways	Background	9	LL
RPA4531	P60861	Histidinol dehydrogenase OS=Rhodopseudomonas palustris (strain ATCC BAA-98 / CGA009) OX=258594 GN=hisD PE=3 SV=1					Background	9	LL
RPA1297	Q6NA88	Short-chain dehydrogenase/reductase SDR:Glucose/ribitol dehydrogenase OS=Rhodopseudomonas palustris (strain ATCC BAA-98 / CGA009) OX=258594 GN=RPA1297 PE=3 SV=1	rpa:TX73_006655				Background	9	LL
RPA2874	Q6N5U6	Enolase OS=Rhodopseudomonas palustris (strain ATCC BAA-98 / CGA009) OX=258594 GN=eno PE=3 SV=1					Background	9	LL
RPA4288	Q6N1W4	Uncharacterized protein OS=Rhodopseudomonas palustris (strain ATCC BAA-98 / CGA009) OX=258594 GN=RPA4288 PE=4 SV=1					Background	9	LL
RPA4803	Q6N0F9	Putative outer membrane hemin/siderophore receptor protein OS=Rhodopseudomonas palustris (strain ATCC BAA-98 / CGA009) OX=258594 GN=RPA4803 PE=3 SV=1	rpa:TX73_024965				Background	9	LL
RPA4807	Q6N0F5	Possible branched-chain amino acid transport system substrate-binding protein OS=Rhodopseudomonas palustris (strain ATCC BAA-98 / CGA009) OX=258594 GN=RPA4807 PE=4 SV=1	rpa:TX73_024985	K01999	rpa02010,rpa02024	ABC transporters, Quorum sensing	Background	9	LL
RPA0526	Q6NCE6	50S ribosomal protein L32 OS=Rhodopseudomonas palustris (strain ATCC BAA-98 / CGA009) OX=258594 GN=rpmF PE=1 SV=3					Background	9	LL
RPA1682	Q6N967	Ptwo-component transcriptional regulator LuxR family OS=Rhodopseudomonas palustris (strain ATCC BAA-98 / CGA009) OX=258594 GN=RPA1682 PE=4 SV=1	rpa:TX73_008645				Background	9	LL
RPA3217	Q6N4W6	Possible branched-chain amino acid transport system substrate-binding protein OS=Rhodopseudomonas palustris (strain ATCC BAA-98 / CGA009) OX=258594 GN=RPA3217 PE=4 SV=1	rpa:TX73_016640				Background	9	LL
RPA4333	Q6N1S1	Glucose/Sorbosone dehydrogenase domain-containing protein OS=Rhodopseudomonas palustris (strain ATCC BAA-98 / CGA009) OX=258594 GN=RPA4333 PE=4 SV=1	rpa:TX73_022455				Background	9	LL
RPA4819	Q6N0E4	Uncharacterized protein OS=Rhodopseudomonas palustris (strain ATCC BAA-98 / CGA009) OX=258594 GN=RPA4819 PE=4 SV=1	rpa:TX73_025045				Background	9	LL
RPA1499	Q6N9P1	Uncharacterized protein OS=Rhodopseudomonas palustris (strain ATCC BAA-98 / CGA009) OX=258594 GN=RPA1499 PE=4 SV=1	rpa:TX73_007705				Background	9	LL
[truncated: 223 more rows]

## Sheet: S4-(HH_consensus)
feature	UniProt ID	Description	KEGGID	KO_ID	Pathway_IDs	Pathway_Names	parent_cluster	quad
[truncated: 118 more rows]

## Sheet: S5-(Tier1_UniversalCore_HH)
feature	UniProt ID	Description	KEGGID	KO_ID	Pathway_IDs	Pathway_Names	parent_cluster
[truncated: 22 more rows]

[truncated: 8 more sheets: S6-(Tier2_Adapt.Gen._HH), S7-(Tier3_Adapt.Spec._HH), S8-(Tier4_Cond.Background_HH), S9-(Tier1_metabolic_pathways), S10-(Tier2_metabolic_pathways), S11-(Tier3_metabolic_pathways), S12-(Tier4_metabolic_pathways), S13-(Predictive_Ablation)]
